# Supplementary material for: Lola-I is a promoter pioneer factor that establishes de novo Pol II pausing during development
Source: Nat Commun. 2023 Sep 21;14:5862. doi: 10.1038/s41467-023-41408-1 (PMC10514308; doi:10.1038/s41467-023-41408-1)
Supplement: Supplementary file 4 — Supplementary Data 1 [file 41467_2023_41408_MOESM4_ESM.xlsx]

## Sheet: supp_1
motif	name of the motif
s1_W	number of genes in the opening set group with the motif
s1_WO	number of genes in the opening set group without the motif
s2_W	number of genes in the constant set group with the motif
s2_WO	number of genes in the constant set group without the motif
test_type	indicates whether the statistical test is for enrichement or depletion
pvalue	the pvalue for the chi-squared one-sided test;
enrichment	the fold enrichment of the motifs in opening set genes over the control constant set genes
padj	the pvalue after adjust for multiple testing by Benjamini-Hochberg (BH) correction method

## Sheet: moif enrichments
motif	s1_W	s1_WO	s2_W	s2_WO	test_type	pvalue	enrichment	padj
FF-lola_SOLEXA_5_FBgn0005630	143	349	37	806	enrichment	5.48818e-37	6.62212	8.74815e-34
FF-lola_SANGER_5_FBgn0005630	107	385	29	814	enrichment	1.9556e-26	6.32191	1.55862e-23
cispb_1.02-M5228_1.02	93	399	63	780	enrichment	3.15248e-10	2.52933	1.67502e-07
FF-lola.PG_SANGER_2.5_FBgn0005630	33	459	11	832	enrichment	1.13999e-07	5.14024	4.54286e-05
cispb_1.02-M5234_1.02	82	410	66	777	enrichment	5.54873e-07	2.12879	0.000176894
cispb_1.02-M5017_1.02	40	452	21	822	enrichment	1.88256e-06	3.26365	0.000428686
FF-GATAe_SANGER_5_FBgn0038391	39	453	20	823	enrichment	1.86939e-06	3.34116	0.000428686
cispb_1.02-M2533_1.02	50	442	32	811	enrichment	2.61188e-06	2.67721	0.000520417
cispb_1.02-M4969_1.02	27	465	113	730	depletion	4.06301e-06	-2.4426	0.000719605
JASPAR_2014-pnr-MA0536.1	22	470	97	746	depletion	1.05863e-05	-2.57328	0.00168745
FF-GATAd_SANGER_5_FBgn0032223	42	450	27	816	enrichment	1.90813e-05	2.66531	0.00257338
FF-ken_SOLEXA_5_FBgn0011236	50	442	36	807	enrichment	1.9373e-05	2.37974	0.00257338
cispb_1.02-M4911_1.02	9	483	58	785	depletion	3.9448e-05	-3.76117	0.00483693
cispb_1.02-M5013_1.02	66	426	59	784	enrichment	7.70092e-05	1.9167	0.00876804
FF-lmd_SANGER_5_FBgn0039039	41	451	29	814	enrichment	9.12457e-05	2.42241	0.00969637
FF-lola.PD_SANGER_5_FBgn0005630	38	454	26	817	enrichment	0.000110001	2.50422	0.0109589
cispb_1.02-M4893_1.02	18	474	75	768	depletion	0.000219581	-2.43179	0.020589
cispb_1.02-M5229_1.02	68	424	66	777	enrichment	0.000312821	1.76534	0.0262441
FF-HLH4C_SANGER_5_FBgn0011277	62	430	58	785	enrichment	0.000305519	1.83158	0.0262441
cispb_1.02-M4794_1.02	16	476	68	775	depletion	0.000365231	-2.48043	0.0286772
cispb_1.02-M4966_1.02	17	475	70	773	depletion	0.000407872	-2.40318	0.0286772
FF-Bteb2_SOLEXA_2.5_FBgn0025679	48	444	41	802	enrichment	0.000413786	2.00595	0.0286772
JASPAR_2014-BEAF-32-MA0529.1	25	467	89	754	depletion	0.000400591	-2.07772	0.0286772
FF-srp_SANGER_5_FBgn0003507	33	459	24	819	enrichment	0.000629273	2.35595	0.0417942
