# Supplementary material for: Lola-I is a promoter pioneer factor that establishes de novo Pol II pausing during development
Source: Nat Commun. 2023 Sep 21;14:5862. doi: 10.1038/s41467-023-41408-1 (PMC10514308; doi:10.1038/s41467-023-41408-1)
Supplement: Supplementary file 5 — Supplementary Data 2 [file 41467_2023_41408_MOESM5_ESM.xlsx]

## Sheet: index
fb_gene_id	fly base gene if
fb_symbol	fly base gene symbol
fb_cg_id	fly base cg id
group	group indicates whether the gene belong to the Lola target or the control
seqnames	chromosome name
start	peak start position
end	peak end position
width	peak width - extended to 200 bp from the center
strand	peak strand; * indicates no strand
name	name of the peaks from the macs2 peak caller
score	peak score from the macs2 peak caller
nearest_gene_id	flybase gene id of the nearest gene to the Lola-I peak
nearest_gene	flybase gene symbol of the nearest gene to the Lola-I peak
distance_to_tss	distance to the tss of nearest gene to the Lola-I peak
inside_gene	indicates whether the peak is inside a gene or not
location	indicates whether the peak is considered to be in the promoter region or in the distal region
lola_motif	indicates whether there is a Lola-I motif in the peak or not

## Sheet: lola_and_control_genes
fb_gene_id	fb_symbol	fb_cg_id	group
FBgn0000043	Act42A	CG12051	lola_promoters
FBgn0000052	Pfas	CG9127	lola_promoters
FBgn0000064	Ald	CG6058	lola_promoters
FBgn0000182	BicC	CG4824	lola_promoters
FBgn0000318	cl	CG11024	lola_promoters
FBgn0000337	cn	CG1555	lola_promoters
FBgn0000454	Dip-B	CG9285	lola_promoters
FBgn0000568	Eip75B	CG8127	lola_promoters
FBgn0001092	Gapdh2	CG8893	lola_promoters
FBgn0001098	Gdh	CG5320	lola_promoters
FBgn0001112	Gld	CG1152	lola_promoters
FBgn0001125	Got2	CG4233	lola_promoters
FBgn0001229	Hsp67Bc	CG4190	lola_promoters
FBgn0001248	Idh	CG7176	lola_promoters
FBgn0001991	Ca-alpha1D	CG4894	lola_promoters
FBgn0002567	Rab32	CG8024	lola_promoters
FBgn0002772	Mlc1	CG5596	lola_promoters
FBgn0002921	Atpalpha	CG5670	lola_promoters
FBgn0003071	Pfk	CG4001	lola_promoters
FBgn0003079	Raf	CG2845	lola_promoters
FBgn0003162	Pu	CG9441	lola_promoters
FBgn0003380	Sh	CG12348	lola_promoters
FBgn0003401	shu	CG4735	lola_promoters
FBgn0003744	trc	CG8637	lola_promoters
FBgn0003870	ttk	CG1856	lola_promoters
FBgn0004369	Ptp99A	CG11516	lola_promoters
FBgn0004373	fwd	CG7004	lola_promoters
FBgn0004611	Plc21C	CG4574	lola_promoters
FBgn0004654	Pgd	CG3724	lola_promoters
FBgn0004865	Eip78C	CG18023	lola_promoters
FBgn0004914	Hnf4	CG9310	lola_promoters
FBgn0005660	Ets21C	CG2914	lola_promoters
FBgn0010051	Itp-r83A	CG1063	lola_promoters
FBgn0010387	Dbi	CG8627	lola_promoters
FBgn0010482	l(2)01289	CG9432	lola_promoters
FBgn0011259	Sema1a	CG18405	lola_promoters
FBgn0011274	Dif	CG6794	lola_promoters
FBgn0011589	Elk	CG5076	lola_promoters
FBgn0011676	Nos	CG6713	lola_promoters
FBgn0011770	Gip	CG2227	lola_promoters
FBgn0012034	AcCoAS	CG9390	lola_promoters
FBgn0013733	shot	CG18076	lola_promoters
FBgn0013972	Gycalpha99B	CG1912	lola_promoters
FBgn0013973	Gycbeta100B	CG1470	lola_promoters
FBgn0014018	Rel	CG11992	lola_promoters
FBgn0014073	Tie	CG7525	lola_promoters
FBgn0014396	tim	CG3234	lola_promoters
FBgn0015321	Ubc4	CG8284	lola_promoters
FBgn0015577	alpha-Est9	CG1128	lola_promoters
FBgn0015614	CanB2	CG11217	lola_promoters
FBgn0016078	wun	CG8804	lola_promoters
FBgn0020248	stet	CG33166	lola_promoters
FBgn0022160	Gpo1	CG8256	lola_promoters
FBgn0022382	Pka-R2	CG15862	lola_promoters
FBgn0022709	Adk1	CG17146	lola_promoters
FBgn0023083	fray	CG7693	lola_promoters
FBgn0023094	cyc	CG8727	lola_promoters
FBgn0023179	amon	CG6438	lola_promoters
FBgn0023507	D2hgdh	CG3835	lola_promoters
FBgn0024732	Drep1	CG8357	lola_promoters
FBgn0024913	Actbeta	CG11062	lola_promoters
FBgn0025352	Thiolase	CG4581	lola_promoters
FBgn0025382	Rab27	CG14791	lola_promoters
FBgn0025469	slv	CG8717	lola_promoters
FBgn0025642	CG32812	CG32812	lola_promoters
FBgn0025702	Srpk79D	CG11489	lola_promoters
FBgn0026263	bip1	CG7574	lola_promoters
FBgn0026602	Ady43A	CG1851	lola_promoters
FBgn0026872	CG14777	CG14777	lola_promoters
FBgn0027339	jim	CG11352	lola_promoters
FBgn0027529	tapas	CG8920	lola_promoters
FBgn0027547	CG1927	CG1927	lola_promoters
FBgn0027552	CG10863	CG10863	lola_promoters
FBgn0027596	Kank	CG10249	lola_promoters
FBgn0027600	obst-B	CG4778	lola_promoters
FBgn0028369	kirre	CG3653	lola_promoters
FBgn0028496	CG30116	CG30116	lola_promoters
FBgn0028527	CG18507	CG18507	lola_promoters
FBgn0028743	Dhit	CG5036	lola_promoters
FBgn0028886	CG15279	CG15279	lola_promoters
FBgn0029823	Shmt	CG3011	lola_promoters
FBgn0029835	CG5921	CG5921	lola_promoters
FBgn0029849	Efr	CG3774	lola_promoters
FBgn0029864	CG15894	CG15894	lola_promoters
FBgn0029894	CG14440	CG14440	lola_promoters
FBgn0029922	CG14431	CG14431	lola_promoters
FBgn0030052	CG12065	CG12065	lola_promoters
FBgn0030478	CG1640	CG1640	lola_promoters
FBgn0030581	CG14408	CG14408	lola_promoters
FBgn0030634	CG9164	CG9164	lola_promoters
FBgn0030723	dpr18	CG14948	lola_promoters
FBgn0030932	Ggt-1	CG6461	lola_promoters
FBgn0030976	CG7378	CG7378	lola_promoters
FBgn0031191	Cp110	CG14617	lola_promoters
FBgn0031228	ND-15	CG11455	lola_promoters
FBgn0031294	IA-2	CG31795	lola_promoters
FBgn0031359	Rim2	CG18317	lola_promoters
FBgn0031374	Wdr62	CG7337	lola_promoters
FBgn0031381	Npc2a	CG7291	lola_promoters
FBgn0031424	VGlut	CG9887	lola_promoters
FBgn0031426	CG18641	CG18641	lola_promoters
FBgn0031518	CG3277	CG3277	lola_promoters
FBgn0031811	CG13982	CG13982	lola_promoters
FBgn0031816	Rchy1	CG16947	lola_promoters
FBgn0031858	CG17378	CG17378	lola_promoters
FBgn0032218	CG5381	CG5381	lola_promoters
FBgn0032400	CG6770	CG6770	lola_promoters
FBgn0032603	CG17928	CG17928	lola_promoters
FBgn0032614	CG13284	CG13284	lola_promoters
FBgn0032651	Oli	CG5545	lola_promoters
FBgn0032666	CG5758	CG5758	lola_promoters
FBgn0032713	CG17323	CG17323	lola_promoters
FBgn0032723	ssp3	CG18397	lola_promoters
FBgn0032797	Hasp	CG10186	lola_promoters
FBgn0032798	CG10132	CG10132	lola_promoters
FBgn0032805	CG10337	CG10337	lola_promoters
FBgn0032817	CG10631	CG10631	lola_promoters
FBgn0032840	sNPF	CG13968	lola_promoters
FBgn0032856	CG16798	CG16798	lola_promoters
FBgn0033075	Pld	CG12110	lola_promoters
FBgn0033127	Tsp42Ef	CG12845	lola_promoters
FBgn0033128	Tsp42Eg	CG12142	lola_promoters
FBgn0033250	CG14762	CG14762	lola_promoters
FBgn0033368	CG13743	CG13743	lola_promoters
FBgn0033402	Myd88	CG2078	lola_promoters
FBgn0033438	Mmp2	CG1794	lola_promoters
FBgn0033538	CG11883	CG11883	lola_promoters
FBgn0033584	CG7737	CG7737	lola_promoters
FBgn0033663	ERp60	CG8983	lola_promoters
FBgn0033668	exp	CG13188	lola_promoters
FBgn0033744	Dh44-R2	CG12370	lola_promoters
FBgn0033919	CG8547	CG8547	lola_promoters
FBgn0033926	Arc1	CG12505	lola_promoters
FBgn0033928	Arc2	CG13941	lola_promoters
FBgn0033945	CG12868	CG12868	lola_promoters
FBgn0034098	krimp	CG15707	lola_promoters
FBgn0034135	Syn2	CG4905	lola_promoters
FBgn0034162	CG6426	CG6426	lola_promoters
FBgn0034389	Mctp	CG15078	lola_promoters
FBgn0034396	CG15097	CG15097	lola_promoters
FBgn0034398	CG15098	CG15098	lola_promoters
FBgn0034405	Jheh2	CG15102	lola_promoters
FBgn0034417	CG15117	CG15117	lola_promoters
FBgn0034583	CG10527	CG10527	lola_promoters
FBgn0034720	Liprin-gamma	CG11206	lola_promoters
FBgn0034729	CG10344	CG10344	lola_promoters
FBgn0034883	Eglp2	CG17664	lola_promoters
FBgn0034903	sona	CG9850	lola_promoters
FBgn0034951	CG3860	CG3860	lola_promoters
FBgn0034978	CG3257	CG3257	lola_promoters
FBgn0034997	CG3376	CG3376	lola_promoters
FBgn0035025	uri	CG11416	lola_promoters
FBgn0035049	Mmp1	CG4859	lola_promoters
FBgn0035279	Cpr62Ba	CG13934	lola_promoters
FBgn0035299	CG11815	CG11815	lola_promoters
FBgn0035321	CG1275	CG1275	lola_promoters
FBgn0035382	Or63a	CG9969	lola_promoters
FBgn0035400	CG11537	CG11537	lola_promoters
FBgn0035425	CG17746	CG17746	lola_promoters
FBgn0035431	CG14968	CG14968	lola_promoters
FBgn0035477	CG14982	CG14982	lola_promoters
FBgn0035497	CG14995	CG14995	lola_promoters
FBgn0035499	Chd64	CG14996	lola_promoters
FBgn0035515	CG14997	CG14997	lola_promoters
FBgn0035538	DopEcR	CG18314	lola_promoters
FBgn0035719	tow	CG14821	lola_promoters
FBgn0036008	CG3408	CG3408	lola_promoters
FBgn0036288	CG10660	CG10660	lola_promoters
FBgn0036294	CG10654	CG10654	lola_promoters
FBgn0036324	CG12520	CG12520	lola_promoters
FBgn0036461	Zip71B	CG10006	lola_promoters
FBgn0036551	CG17029	CG17029	lola_promoters
FBgn0036770	Prestin	CG5485	lola_promoters
FBgn0036773	CG13698	CG13698	lola_promoters
FBgn0036837	CG18135	CG18135	lola_promoters
FBgn0036851	CG14082	CG14082	lola_promoters
FBgn0037016	CG13252	CG13252	lola_promoters
FBgn0037060	CG10508	CG10508	lola_promoters
FBgn0037130	Syn1	CG7152	lola_promoters
FBgn0037239	Sfxn1-3	CG11739	lola_promoters
FBgn0037282	CG14657	CG14657	lola_promoters
FBgn0037391	CG2017	CG2017	lola_promoters
FBgn0037518	CG2641	CG2641	lola_promoters
FBgn0037655	Kcmf1	CG11984	lola_promoters
FBgn0037697	GstZ2	CG9363	lola_promoters
FBgn0037717	CG8301	CG8301	lola_promoters
FBgn0037754	CG8500	CG8500	lola_promoters
FBgn0037913	fabp	CG6783	lola_promoters
FBgn0037936	CG6908	CG6908	lola_promoters
FBgn0037989	ATP8B	CG14741	lola_promoters
FBgn0038273	CG14860	CG14860	lola_promoters
FBgn0038282	dpr9	CG33485	lola_promoters
FBgn0038404	CG8925	CG8925	lola_promoters
FBgn0038405	CG8927	CG8927	lola_promoters
FBgn0038610	CG7675	CG7675	lola_promoters
FBgn0038679	CG6040	CG6040	lola_promoters
FBgn0038828	CG17270	CG17270	lola_promoters
FBgn0038837	KaiR1D	CG3822	lola_promoters
FBgn0038874	ETHR	CG5911	lola_promoters
FBgn0039203	CG13618	CG13618	lola_promoters
FBgn0039207	CG5789	CG5789	lola_promoters
FBgn0039209	REPTOR	CG13624	lola_promoters
FBgn0039430	CG5455	CG5455	lola_promoters
FBgn0039431	plum	CG6490	lola_promoters
FBgn0039525	CG5646	CG5646	lola_promoters
FBgn0039737	CG7920	CG7920	lola_promoters
FBgn0039758	CG9737	CG9737	lola_promoters
FBgn0040064	yip2	CG4600	lola_promoters
FBgn0040233	cana	CG33694	lola_promoters
FBgn0040348	CG3703	CG3703	lola_promoters
FBgn0040551	CG11686	CG11686	lola_promoters
FBgn0040696	CG18675	CG18675	lola_promoters
FBgn0040985	CG6115	CG6115	lola_promoters
FBgn0041181	Tep3	CG7068	lola_promoters
FBgn0041585	olf186-F	CG11430	lola_promoters
FBgn0041713	yellow-c	CG4182	lola_promoters
FBgn0042135	CG18812	CG18812	lola_promoters
FBgn0045761	CHKov1	CG10618	lola_promoters
FBgn0050000	GstT1	CG30000	lola_promoters
FBgn0050147	Hil	CG30147	lola_promoters
FBgn0051036	CG31036	CG31036	lola_promoters
FBgn0051075	CG31075	CG31075	lola_promoters
FBgn0051100	CG31100	CG31100	lola_promoters
FBgn0051143	tRNA:Leu-CAA-2-3	CR31143	lola_promoters
FBgn0051176	CG31176	CG31176	lola_promoters
FBgn0051472	sgll	CG31472	lola_promoters
FBgn0051549	CG31549	CG31549	lola_promoters
FBgn0051619	nolo	CG31619	lola_promoters
FBgn0051633	CG31633	CG31633	lola_promoters
FBgn0051638	CG31638	CG31638	lola_promoters
FBgn0051674	CG31674	CG31674	lola_promoters
FBgn0051729	CG31729	CG31729	lola_promoters
FBgn0051759	CG31759	CG31759	lola_promoters
FBgn0051760	CG31760	CG31760	lola_promoters
FBgn0052017	CG32017	CG32017	lola_promoters
FBgn0052082	IRSp53	CG32082	lola_promoters
FBgn0052085	CG32085	CG32085	lola_promoters
FBgn0052264	CG32264	CG32264	lola_promoters
FBgn0052412	QC	CG32412	lola_promoters
FBgn0052473	CG32473	CG32473	lola_promoters
FBgn0052547	CG32547	CG32547	lola_promoters
FBgn0052644	Mur11Da	CG32644	lola_promoters
FBgn0052647	CG32647	CG32647	lola_promoters
FBgn0053138	AGBE	CG33138	lola_promoters
FBgn0053523	CG33523	CG33523	lola_promoters
FBgn0053970	CG33970	CG33970	lola_promoters
FBgn0082585	sprt	CG30023	lola_promoters
FBgn0083942	CG34106	CG34106	lola_promoters
FBgn0085404	CG34375	CG34375	lola_promoters
FBgn0085412	CG34383	CG34383	lola_promoters
FBgn0085414	dpr12	CG34385	lola_promoters
FBgn0085426	Rgk3	CG34397	lola_promoters
FBgn0086254	CG6084	CG6084	lola_promoters
FBgn0086355	Tpi	CG2171	lola_promoters
FBgn0086674	Tango13	CG32632	lola_promoters
FBgn0086687	Desat1	CG5887	lola_promoters
FBgn0086711	mol	CG4482	lola_promoters
FBgn0086758	chinmo	CG31666	lola_promoters
FBgn0086913	Rab26	CG34410	lola_promoters
FBgn0250785	vari	CG9326	lola_promoters
FBgn0259174	Nedd4	CG42279	lola_promoters
FBgn0259822	Ca-beta	CG42403	lola_promoters
FBgn0260446	GABA-B-R1	CG15274	lola_promoters
FBgn0260499	qvr	CG33472	lola_promoters
FBgn0260632	dl	CG6667	lola_promoters
FBgn0260653	serp	CG32209	lola_promoters
FBgn0260657	CG42540	CG42540	lola_promoters
FBgn0260660	Mp	CG42543	lola_promoters
FBgn0260943	Rbp6	CG32169	lola_promoters
FBgn0261015	Pif1A	CG42599	lola_promoters
FBgn0261085	Syt12	CG10617	lola_promoters
FBgn0261113	Xrp1	CG17836	lola_promoters
FBgn0261244	inaE	CG33174	lola_promoters
FBgn0261547	Exn	CG42665	lola_promoters
FBgn0261556	CG42674	CG42674	lola_promoters
FBgn0261673	nemy	CG8776	lola_promoters
FBgn0261698	SLO2	CG42732	lola_promoters
FBgn0261703	gce	CG42739	lola_promoters
FBgn0261804	CG42750	CG42750	lola_promoters
FBgn0261836	Msp300	CG42768	lola_promoters
FBgn0261862	whd	CG12891	lola_promoters
FBgn0261873	sdt	CG32717	lola_promoters
FBgn0261885	osa	CG7467	lola_promoters
FBgn0261985	Ptpmeg	CG1228	lola_promoters
FBgn0261995	CG42813	CG42813	lola_promoters
FBgn0262026	CG42837	CG42837	lola_promoters
FBgn0262378	mir-317	CR42900	lola_promoters
FBgn0262559	Mdh2	CG7998	lola_promoters
FBgn0262579	Ect4	CG43119	lola_promoters
FBgn0262738	norpA	CG3620	lola_promoters
FBgn0262739	AGO1	CG6671	lola_promoters
FBgn0262888	asRNA:CR43243	CR43243	lola_promoters
FBgn0262975	cnc	CG43286	lola_promoters
FBgn0263111	cac	CG43368	lola_promoters
FBgn0263131	CG43373	CG43373	lola_promoters
FBgn0263241	Mocs1	CG33048	lola_promoters
FBgn0263413	lncRNA:CR43459	CR43459	lola_promoters
FBgn0263598	Vha68-2	CG3762	lola_promoters
FBgn0263660	lncRNA:CR43651	CR43651	lola_promoters
FBgn0263980	CG43729	CG43729	lola_promoters
FBgn0263981	asRNA:CR43730	CR43730	lola_promoters
FBgn0263996	CG43739	CG43739	lola_promoters
FBgn0264574	Glut1	CG43946	lola_promoters
FBgn0264607	CaMKII	CG18069	lola_promoters
FBgn0264618	lncRNA:CR43958	CR43958	lola_promoters
FBgn0264679	asRNA:CR43964	CR43964	lola_promoters
FBgn0264815	Pde1c	CG44007	lola_promoters
FBgn0264907	CG44098	CG44098	lola_promoters
FBgn0264951	lncRNA:CR44120	CR44120	lola_promoters
FBgn0265182	CG44247	CG44247	lola_promoters
FBgn0265611	asRNA:CR44429	CR44429	lola_promoters
FBgn0266094	lncRNA:CR44831	CR44831	lola_promoters
FBgn0266115	asRNA:CR44841	CR44841	lola_promoters
FBgn0266322	asRNA:CR44987	CR44987	lola_promoters
FBgn0266354	CG45002	CG45002	lola_promoters
FBgn0266377	Pde8	CG45019	lola_promoters
FBgn0266418	wake	CG45058	lola_promoters
FBgn0266526	CG45093	CG45093	lola_promoters
FBgn0266757	mfr	CG5747	lola_promoters
FBgn0266758	Esyt2	CG6643	lola_promoters
FBgn0266819	asRNA:CR45281	CR45281	lola_promoters
FBgn0266851	lncRNA:CR45312	CR45312	lola_promoters
FBgn0266971	lncRNA:CR45422	CR45422	lola_promoters
FBgn0267073	lncRNA:CR45517	CR45517	lola_promoters
FBgn0267171	asRNA:CR45611	CR45611	lola_promoters
FBgn0267253	CG32700	CG32700	lola_promoters
FBgn0267601	lncRNA:CR45939	CR45939	lola_promoters
FBgn0267676	asRNA:CR46012	CR46012	lola_promoters
FBgn0283427	FASN1	CG3523	lola_promoters
FBgn0000008	a	CG6741	control_promoters
FBgn0000018	abo	CG6093	control_promoters
FBgn0000053	Gart	CG31628	control_promoters
FBgn0000119	arr	CG5912	control_promoters
FBgn0000157	Dll	CG3629	control_promoters
FBgn0000163	baz	CG5055	control_promoters
FBgn0000179	bi	CG3578	control_promoters
FBgn0000180	bib	CG4722	control_promoters
FBgn0000183	BicD	CG6605	control_promoters
FBgn0000233	btd	CG12653	control_promoters
FBgn0000244	by	CG9379	control_promoters
FBgn0000251	cad	CG1759	control_promoters
FBgn0000253	Cam	CG8472	control_promoters
FBgn0000273	Pka-C1	CG4379	control_promoters
FBgn0000320	eya	CG9554	control_promoters
FBgn0000395	cv-2	CG15671	control_promoters
FBgn0000459	disco	CG9908	control_promoters
FBgn0000463	Dl	CG3619	control_promoters
FBgn0000492	Dr	CG1897	control_promoters
FBgn0000542	ec	CG2904	control_promoters
FBgn0000546	EcR	CG1765	control_promoters
FBgn0000547	ed	CG12676	control_promoters
FBgn0000560	eg	CG7383	control_promoters
FBgn0000576	ems	CG2988	control_promoters
FBgn0000577	en	CG9015	control_promoters
FBgn0000606	eve	CG2328	control_promoters
FBgn0000633	CG17716	CG17716	control_promoters
FBgn0000636	Fas3	CG5803	control_promoters
FBgn0000658	fj	CG10917	control_promoters
FBgn0000719	fog	CG9559	control_promoters
FBgn0000723	FER	CG8874	control_promoters
FBgn0001079	fu	CG6551	control_promoters
FBgn0001085	fz	CG17697	control_promoters
FBgn0001105	Gbeta13F	CG10545	control_promoters
FBgn0001137	grk	CG17610	control_promoters
FBgn0001138	grn	CG9656	control_promoters
FBgn0001148	gsb	CG3388	control_promoters
FBgn0001150	gt	CG7952	control_promoters
FBgn0001180	hb	CG9786	control_promoters
FBgn0001186	Hex-A	CG3001	control_promoters
FBgn0001223	Hsp22	CG4460	control_promoters
FBgn0001224	Hsp23	CG4463	control_promoters
FBgn0001225	Hsp26	CG4183	control_promoters
FBgn0001230	Hsp68	CG5436	control_promoters
FBgn0001235	hth	CG17117	control_promoters
FBgn0001258	Ldh	CG10160	control_promoters
FBgn0001269	inv	CG17835	control_promoters
FBgn0001311	kkv	CG2666	control_promoters
FBgn0001319	kn	CG10197	control_promoters
FBgn0001320	kni	CG4717	control_promoters
FBgn0001325	Kr	CG3340	control_promoters
FBgn0001404	egh	CG9659	control_promoters
FBgn0001981	esg	CG3758	control_promoters
FBgn0001987	Gli	CG3903	control_promoters
FBgn0001994	crp	CG7664	control_promoters
FBgn0002306	sas	CG2507	control_promoters
FBgn0002431	hyd	CG9484	control_promoters
FBgn0002522	lab	CG1264	control_promoters
FBgn0002561	l(1)sc	CG3839	control_promoters
FBgn0002573	sens	CG32120	control_promoters
FBgn0002592	E(spl)m2-BFM	CG6104	control_promoters
FBgn0002643	mam	CG8118	control_promoters
FBgn0002716	mei-W68	CG7753	control_promoters
FBgn0002733	E(spl)mbeta-HLH	CG14548	control_promoters
FBgn0002931	net	CG11450	control_promoters
FBgn0002945	nkd	CG11614	control_promoters
FBgn0002973	numb	CG3779	control_promoters
FBgn0002985	odd	CG3851	control_promoters
FBgn0003028	ovo	CG6824	control_promoters
FBgn0003053	peb	CG12212	control_promoters
FBgn0003090	pk	CG11084	control_promoters
FBgn0003118	pnt	CG17077	control_promoters
FBgn0003129	Poxm	CG9610	control_promoters
FBgn0003137	Ppn	CG33103	control_promoters
FBgn0003218	rdgB	CG11111	control_promoters
FBgn0003277	RpII215	CG1554	control_promoters
FBgn0003285	rst	CG4125	control_promoters
FBgn0003292	rt	CG6097	control_promoters
FBgn0003300	run	CG1849	control_promoters
FBgn0003308	ry	CG7642	control_promoters
FBgn0003310	S	CG4385	control_promoters
FBgn0003326	sca	CG17579	control_promoters
FBgn0003328	scb	CG8095	control_promoters
FBgn0003345	sd	CG8544	control_promoters
FBgn0003388	shd	CG13478	control_promoters
FBgn0003390	shf	CG3135	control_promoters
FBgn0003415	skd	CG9936	control_promoters
FBgn0003430	slp1	CG16738	control_promoters
FBgn0003435	sm	CG9218	control_promoters
FBgn0003448	sna	CG3956	control_promoters
FBgn0003459	stwl	CG3836	control_promoters
FBgn0003463	sog	CG9224	control_promoters
FBgn0003475	spir	CG10076	control_promoters
FBgn0003499	sr	CG7847	control_promoters
FBgn0003513	ss	CG6993	control_promoters
FBgn0003598	Su(var)3-7	CG8599	control_promoters
FBgn0003651	svp	CG11502	control_promoters
FBgn0003862	trx	CG8651	control_promoters
FBgn0003867	tsl	CG6705	control_promoters
FBgn0003891	tud	CG9450	control_promoters
FBgn0003892	ptc	CG2411	control_promoters
FBgn0003896	tup	CG10619	control_promoters
FBgn0003984	vn	CG10491	control_promoters
FBgn0003997	hid	CG5123	control_promoters
FBgn0004055	uzip	CG3533	control_promoters
FBgn0004118	nAChRbeta2	CG6798	control_promoters
FBgn0004168	5-HT1A	CG16720	control_promoters
FBgn0004197	Ser	CG6127	control_promoters
FBgn0004359	T48	CG5507	control_promoters
FBgn0004360	Wnt2	CG1916	control_promoters
FBgn0004370	Ptp10D	CG1817	control_promoters
FBgn0004390	RasGAP1	CG6721	control_promoters
FBgn0004394	pdm2	CG12287	control_promoters
FBgn0004395	unk	CG4620	control_promoters
FBgn0004396	CrebA	CG7450	control_promoters
FBgn0004509	Fur1	CG10772	control_promoters
FBgn0004567	slp2	CG2939	control_promoters
FBgn0004569	aos	CG4531	control_promoters
FBgn0004583	ex	CG4114	control_promoters
FBgn0004606	zfh1	CG1322	control_promoters
FBgn0004619	GluRIA	CG8442	control_promoters
FBgn0004635	rho	CG1004	control_promoters
FBgn0004647	N	CG3936	control_promoters
FBgn0004795	retn	CG5403	control_promoters
FBgn0004797	mdy	CG31991	control_promoters
FBgn0004837	Su(H)	CG3497	control_promoters
FBgn0004839	otk	CG8967	control_promoters
FBgn0004841	TkR86C	CG6515	control_promoters
FBgn0004852	Ac76E	CG7978	control_promoters
FBgn0004854	B-H2	CG5488	control_promoters
FBgn0004858	elB	CG4220	control_promoters
FBgn0004861	ph-p	CG18412	control_promoters
FBgn0004862	bap	CG7902	control_promoters
FBgn0004876	cdi	CG6027	control_promoters
FBgn0004880	scrt	CG1130	control_promoters
FBgn0004885	tok	CG6863	control_promoters
FBgn0004893	bowl	CG10021	control_promoters
FBgn0005624	Psc	CG3886	control_promoters
FBgn0005636	nvy	CG3385	control_promoters
FBgn0005775	Con	CG7503	control_promoters
FBgn0008636	hbn	CG33152	control_promoters
FBgn0010051	Itp-r83A	CG1063	control_promoters
FBgn0010109	dpn	CG8704	control_promoters
FBgn0010113	hdc	CG15532	control_promoters
FBgn0010114	hig	CG2040	control_promoters
FBgn0010194	Wnt5	CG6407	control_promoters
FBgn0010280	Taf4	CG5444	control_promoters
FBgn0010300	brat	CG10719	control_promoters
FBgn0010303	hep	CG4353	control_promoters
FBgn0010313	corto	CG2530	control_promoters
FBgn0010329	Tbh	CG1543	control_promoters
FBgn0010383	Cyp18a1	CG6816	control_promoters
FBgn0010389	htl	CG7223	control_promoters
FBgn0010415	Sdc	CG10497	control_promoters
FBgn0010434	cora	CG11949	control_promoters
FBgn0010452	trn	CG11280	control_promoters
FBgn0010453	Wnt4	CG4698	control_promoters
FBgn0010473	tutl	CG15427	control_promoters
FBgn0010497	dmGlut	CG5304	control_promoters
FBgn0010762	simj	CG32067	control_promoters
FBgn0011224	heph	CG31000	control_promoters
FBgn0011230	poe	CG14472	control_promoters
FBgn0011236	ken	CG5575	control_promoters
FBgn0011259	Sema1a	CG18405	control_promoters
FBgn0011278	lbe	CG6545	control_promoters
FBgn0011300	babo	CG8224	control_promoters
FBgn0011591	fng	CG10580	control_promoters
FBgn0011666	msi	CG5099	control_promoters
FBgn0011674	insc	CG11312	control_promoters
FBgn0011701	repo	CG31240	control_promoters
FBgn0011706	rpr	CG4319	control_promoters
FBgn0011758	B-H1	CG5529	control_promoters
FBgn0011817	nmo	CG7892	control_promoters
FBgn0011818	oaf	CG9884	control_promoters
FBgn0011837	Tis11	CG4070	control_promoters
FBgn0013276	Hsp70Ab	CG18743	control_promoters
FBgn0013343	Syx1A	CG31136	control_promoters
FBgn0013563	Pex1	CG6760	control_promoters
FBgn0013725	phyl	CG10108	control_promoters
FBgn0013751	Awh	CG1072	control_promoters
FBgn0013759	CASK	CG6703	control_promoters
FBgn0013995	Calx	CG5685	control_promoters
FBgn0014037	Su(Tpl)	CG32217	control_promoters
FBgn0014135	bnl	CG4608	control_promoters
FBgn0014143	croc	CG5069	control_promoters
FBgn0014179	gcm	CG12245	control_promoters
FBgn0014343	mirr	CG10601	control_promoters
FBgn0014380	RhoL	CG9366	control_promoters
FBgn0014388	sty	CG1921	control_promoters
FBgn0015040	Cyp9c1	CG3616	control_promoters
FBgn0015380	drl	CG17348	control_promoters
FBgn0015396	jumu	CG4029	control_promoters
FBgn0015399	kek1	CG12283	control_promoters
FBgn0015402	ksr	CG2899	control_promoters
FBgn0015589	Apc	CG1451	control_promoters
FBgn0015600	toc	CG9660	control_promoters
FBgn0015721	ktub	CG9398	control_promoters
FBgn0015773	NetA	CG18657	control_promoters
FBgn0015774	NetB	CG10521	control_promoters
FBgn0015778	rin	CG9412	control_promoters
FBgn0015946	grim	CG4345	control_promoters
FBgn0016031	lama	CG10645	control_promoters
FBgn0016076	vri	CG14029	control_promoters
FBgn0016754	sba	CG13598	control_promoters
FBgn0016794	dos	CG1044	control_promoters
FBgn0016977	spen	CG18497	control_promoters
FBgn0017590	klg	CG6669	control_promoters
FBgn0019932	SamDC	CG5029	control_promoters
FBgn0019968	Khc-73	CG8183	control_promoters
FBgn0019982	Gs1l	CG15441	control_promoters
FBgn0020257	Ppa	CG9952	control_promoters
FBgn0020269	mspo	CG10145	control_promoters
FBgn0020294	ko	CG10573	control_promoters
FBgn0020300	geko	CG13695	control_promoters
FBgn0020307	dve	CG5799	control_promoters
FBgn0020493	Dad	CG5201	control_promoters
FBgn0020545	kraken	CG3943	control_promoters
FBgn0020622	Pi3K21B	CG2699	control_promoters
FBgn0020647	KrT95D	CG5405	control_promoters
FBgn0020762	Atet	CG2969	control_promoters
FBgn0020767	Spred	CG10155	control_promoters
FBgn0020912	Ptx1	CG1447	control_promoters
FBgn0021764	sdk	CG5227	control_promoters
FBgn0021800	Reph	CG3920	control_promoters
FBgn0022936	CycH	CG7405	control_promoters
FBgn0023001	melt	CG8624	control_promoters
FBgn0023095	caps	CG11282	control_promoters
FBgn0023215	Mnt	CG13316	control_promoters
FBgn0023407	B4	CG9239	control_promoters
FBgn0024189	sns	CG33141	control_promoters
FBgn0024250	brk	CG9653	control_promoters
FBgn0024329	Mekk1	CG7717	control_promoters
FBgn0024510	dlt	CG32315	control_promoters
FBgn0024944	Oamb	CG3856	control_promoters
FBgn0025111	Ant2	CG1683	control_promoters
FBgn0025455	CycT	CG6292	control_promoters
FBgn0025525	bab2	CG9102	control_promoters
FBgn0025628	CG4199	CG4199	control_promoters
FBgn0025800	Smox	CG2262	control_promoters
FBgn0026064	KP78a	CG6715	control_promoters
FBgn0026160	tna	CG7958	control_promoters
FBgn0026199	myo	CG1838	control_promoters
FBgn0026374	Rhp	CG8497	control_promoters
FBgn0026404	Dronc	CG8091	control_promoters
FBgn0026411	Lim1	CG11354	control_promoters
FBgn0026417	Hus1-like	CG2525	control_promoters
FBgn0026575	hang	CG32575	control_promoters
FBgn0026577	CG8677	CG8677	control_promoters
FBgn0026616	alpha-Man-IIb	CG4606	control_promoters
FBgn0027343	fz3	CG16785	control_promoters

## Sheet: proximal_vs_distal_lola_targets
seqnames	start	end	width	strand	name	score	nearest_gene_id	nearest_gene	distance_to_tss	inside_gene	location	lola_motif
chr2R	6015943	6016142	200	*	lola_i_peaks_1_peak_340	541.928	FBgn0000043	Act42A	353	FALSE	promoter	2
chr2L	6045950	6046149	200	*	lola_i_peaks_1_peak_113	286.581	FBgn0000052	Pfas	0	TRUE	promoter	3
chr3R	26261536	26261735	200	*	lola_i_peaks_1_peak_1418	2608.04	FBgn0000064	Ald	44	FALSE	promoter	3
chr2L	16041875	16042074	200	*	lola_i_peaks_1_peak_240	358.595	FBgn0000182	BicC	71	FALSE	promoter	2
chr2L	5520143	5520342	200	*	lola_i_peaks_1_peak_104	69.9905	FBgn0000318	cl	16	TRUE	promoter	1
chr2R	7783157	7783356	200	*	lola_i_peaks_1_peak_383	86.853	FBgn0000337	cn	76	TRUE	promoter	3
chr3R	13782170	13782369	200	*	lola_i_peaks_1_peak_1234	64.8221	FBgn0000454	Dip-B	17	FALSE	promoter	3
chr3L	18026069	18026268	200	*	lola_i_peaks_1_peak_1001	1089.22	FBgn0000568	Eip75B	136	TRUE	promoter	3
chrX	15868029	15868228	200	*	lola_i_peaks_1_peak_1675	70.6554	FBgn0001092	Gapdh2	15	FALSE	promoter	2
chr3R	23943073	23943272	200	*	lola_i_peaks_1_peak_1382	531.137	FBgn0001098	Gdh	71	FALSE	promoter	2
chr3R	7265614	7265813	200	*	lola_i_peaks_1_peak_1133	426.268	FBgn0001112	Gld	10	FALSE	promoter	2
chr2L	1987697	1987896	200	*	lola_i_peaks_1_peak_46	458.596	FBgn0001125	Got2	38	FALSE	promoter	2
chr3L	9372423	9372622	200	*	lola_i_peaks_1_peak_871	79.7402	FBgn0001229	Hsp67Bc	25	FALSE	promoter	2
chr3L	8360907	8361106	200	*	lola_i_peaks_1_peak_854	816.763	FBgn0001248	Idh	100	FALSE	promoter	2
chr2L	16168198	16168397	200	*	lola_i_peaks_1_peak_241	151.238	FBgn0001991	Ca-alpha1D	47	TRUE	promoter	1
chr2R	9186246	9186445	200	*	lola_i_peaks_1_peak_418	224.76	FBgn0002567	Rab32	3	FALSE	promoter	2
chr3R	27657041	27657240	200	*	lola_i_peaks_1_peak_1441	180.8	FBgn0002772	Mlc1	144	TRUE	promoter	1
chr3R	20957617	20957816	200	*	lola_i_peaks_1_peak_1342	181.747	FBgn0002921	Atpalpha	16	TRUE	promoter	2
chr2R	10110756	10110955	200	*	lola_i_peaks_1_peak_447	203.27	FBgn0003071	Pfk	13	TRUE	promoter	3
chrX	2340149	2340348	200	*	lola_i_peaks_1_peak_1555	113.674	FBgn0003079	Raf	48	TRUE	promoter	1
chr2R	21178942	21179141	200	*	lola_i_peaks_1_peak_627	273.554	FBgn0003162	Pu	75	TRUE	promoter	2
chrX	18063439	18063638	200	*	lola_i_peaks_1_peak_1704	162.453	FBgn0003380	Sh	291	FALSE	promoter	2
chr2R	23843182	23843381	200	*	lola_i_peaks_1_peak_677	77.9799	FBgn0003401	shu	3	TRUE	promoter	1
chr3L	19834221	19834420	200	*	lola_i_peaks_1_peak_1040	122.486	FBgn0003744	trc	16	FALSE	promoter	1
chr3R	31725950	31726149	200	*	lola_i_peaks_1_peak_1488	69.9641	FBgn0003870	ttk	269	TRUE	promoter	3
chr3R	29479155	29479354	200	*	lola_i_peaks_1_peak_1448	154.252	FBgn0004369	Ptp99A	60	TRUE	promoter	3
chr3L	311628	311827	200	*	lola_i_peaks_1_peak_718	130.83	FBgn0004373	fwd	85	TRUE	promoter	3
chr2L	310064	310263	200	*	lola_i_peaks_1_peak_12	69.0238	FBgn0004611	Plc21C	35	TRUE	promoter	2
chrX	2145171	2145370	200	*	lola_i_peaks_1_peak_1553	266.66	FBgn0004654	Pgd	91	TRUE	promoter	2
chr3L	21240141	21240340	200	*	lola_i_peaks_1_peak_1055	128.74	FBgn0004865	Eip78C	105	TRUE	promoter	1
chr2L	8709537	8709736	200	*	lola_i_peaks_1_peak_153	316.933	FBgn0004914	Hnf4	25	FALSE	promoter	1
chr2L	552499	552698	200	*	lola_i_peaks_1_peak_18	265.132	FBgn0005660	Ets21C	144	TRUE	promoter	2
chr3R	5523282	5523481	200	*	lola_i_peaks_1_peak_1111	233.732	FBgn0010051	Itp-r83A	53	TRUE	promoter	1
chr3L	7131662	7131861	200	*	lola_i_peaks_1_peak_830	62.8097	FBgn0010387	Dbi	100	FALSE	promoter	2
chr2R	6740638	6740837	200	*	lola_i_peaks_1_peak_355	78.9833	FBgn0010482	l(2)01289	65	FALSE	promoter	3
chr2L	8619801	8620000	200	*	lola_i_peaks_1_peak_152	45.1752	FBgn0011259	Sema1a	126	TRUE	promoter	3
chr2L	17433172	17433371	200	*	lola_i_peaks_1_peak_258	285.471	FBgn0011274	Dif	110	FALSE	promoter	4
chr2R	17873748	17873947	200	*	lola_i_peaks_1_peak_572	75.9596	FBgn0011589	Elk	90	FALSE	promoter	2
chr2L	10837497	10837696	200	*	lola_i_peaks_1_peak_178	155.15	FBgn0011676	Nos	85	FALSE	promoter	2
chrX	10329751	10329950	200	*	lola_i_peaks_1_peak_1625	118.869	FBgn0011770	Gip	20	TRUE	promoter	3
chr3L	21279930	21280129	200	*	lola_i_peaks_1_peak_1056	301.126	FBgn0012034	AcCoAS	48	TRUE	promoter	2
chr2R	13897639	13897838	200	*	lola_i_peaks_1_peak_508	120.092	FBgn0013733	shot	37	TRUE	promoter	1
chr3R	29682368	29682567	200	*	lola_i_peaks_1_peak_1453	501.21	FBgn0013972	Gycalpha99B	34	FALSE	promoter	3
chr3R	31134172	31134371	200	*	lola_i_peaks_1_peak_1476	432.368	FBgn0013973	Gycbeta100B	119	FALSE	promoter	2
chr3R	9047786	9047985	200	*	lola_i_peaks_1_peak_1161	120.288	FBgn0014018	Rel	56	TRUE	promoter	1
chr3L	4532112	4532311	200	*	lola_i_peaks_1_peak_795	742.076	FBgn0014073	Tie	66	FALSE	promoter	1
chr2L	3507262	3507461	200	*	lola_i_peaks_1_peak_76	198.005	FBgn0014396	tim	143	TRUE	promoter	1
chr3L	9698187	9698386	200	*	lola_i_peaks_1_peak_885	104.439	FBgn0015321	Ubc4	48	FALSE	promoter	1
chr3R	7505040	7505239	200	*	lola_i_peaks_1_peak_1140	153.085	FBgn0015577	alpha-Est9	41	FALSE	promoter	1
chr2R	7785885	7786084	200	*	lola_i_peaks_1_peak_384	72.6744	FBgn0015614	CanB2	24	FALSE	promoter	1
chr2R	9409404	9409603	200	*	lola_i_peaks_1_peak_424	371.451	FBgn0016078	wun	11	TRUE	promoter	2
chr3L	1488618	1488817	200	*	lola_i_peaks_1_peak_737	80.8344	FBgn0020248	stet	20	TRUE	promoter	2
chr2R	15861318	15861517	200	*	lola_i_peaks_1_peak_544	107.458	FBgn0022160	Gpo1	73	TRUE	promoter	3
chr2R	10025967	10026166	200	*	lola_i_peaks_1_peak_445	209.189	FBgn0022382	Pka-R2	24	FALSE	promoter	1
chr3L	12203884	12204083	200	*	lola_i_peaks_1_peak_912	245.98	FBgn0022709	Adk1	48	TRUE	promoter	3
chr3R	18572948	18573147	200	*	lola_i_peaks_1_peak_1309	64.7789	FBgn0023083	fray	42	FALSE	promoter	1
chr3L	19815812	19816011	200	*	lola_i_peaks_1_peak_1039	124.856	FBgn0023094	cyc	25	TRUE	promoter	2
chr3R	26714083	26714282	200	*	lola_i_peaks_1_peak_1427	243.834	FBgn0023179	amon	23	FALSE	promoter	2
chrX	2141272	2141471	200	*	lola_i_peaks_1_peak_1551	137.814	FBgn0023507	D2hgdh	116	FALSE	promoter	2
chr2R	12044527	12044726	200	*	lola_i_peaks_1_peak_481	44.6759	FBgn0024732	Drep1	14	TRUE	promoter	1
chr4	1084705	1084904	200	*	lola_i_peaks_1_peak_1502	160.194	FBgn0024913	Actbeta	8	FALSE	promoter	3
chr2R	23868499	23868698	200	*	lola_i_peaks_1_peak_679	55.7987	FBgn0025352	Thiolase	3	TRUE	promoter	2
chrX	1476655	1476854	200	*	lola_i_peaks_1_peak_1531	129.305	FBgn0025382	Rab27	218	TRUE	promoter	1
chr2R	8082858	8083057	200	*	lola_i_peaks_1_peak_389	52.4562	FBgn0025469	slv	17	TRUE	promoter	2
chrX	1286928	1287127	200	*	lola_i_peaks_1_peak_1523	65.1866	FBgn0025642	CG32812	261	FALSE	promoter	1
chr3L	22273737	22273936	200	*	lola_i_peaks_1_peak_1072	55.1444	FBgn0025702	Srpk79D	147	FALSE	promoter	1
chr3L	8058628	8058827	200	*	lola_i_peaks_1_peak_846	512.671	FBgn0026263	bip1	14	FALSE	promoter	3
chr2R	7245743	7245942	200	*	lola_i_peaks_1_peak_367	708.915	FBgn0026602	Ady43A	66	FALSE	promoter	2
chrX	1466597	1466796	200	*	lola_i_peaks_1_peak_1530	93.9702	FBgn0026872	CG14777	51	TRUE	promoter	1
chr3L	22824979	22825178	200	*	lola_i_peaks_1_peak_1081	206.896	FBgn0027339	jim	243	TRUE	promoter	2
chr3L	22835395	22835594	200	*	lola_i_peaks_1_peak_1082	189.933	FBgn0027339	jim	300	FALSE	promoter	2
chr2R	20320435	20320634	200	*	lola_i_peaks_1_peak_614	132.881	FBgn0027529	tapas	38	TRUE	promoter	1
chr3L	1970041	1970240	200	*	lola_i_peaks_1_peak_740	89.6416	FBgn0027547	CG1927	61	FALSE	promoter	2
chr3L	3942338	3942537	200	*	lola_i_peaks_1_peak_776	105.319	FBgn0027552	CG10863	26	TRUE	promoter	2
chr2R	14903733	14903932	200	*	lola_i_peaks_1_peak_531	777.564	FBgn0027596	Kank	16	TRUE	promoter	2
chr2L	10032519	10032718	200	*	lola_i_peaks_1_peak_168	41.4868	FBgn0027600	obst-B	70	FALSE	promoter	2
chrX	2947840	2948039	200	*	lola_i_peaks_1_peak_1559	85.7733	FBgn0028369	kirre	93	TRUE	promoter	3
chr2R	18497988	18498187	200	*	lola_i_peaks_1_peak_579	40.9228	FBgn0028496	CG30116	61	FALSE	promoter	2
chr2L	13665326	13665525	200	*	lola_i_peaks_1_peak_215	93.5286	FBgn0028527	CG18507	98	FALSE	promoter	2
chr2R	17792549	17792748	200	*	lola_i_peaks_1_peak_569	160.72	FBgn0028743	Dhit	220	FALSE	promoter	5
chr2L	14851742	14851941	200	*	lola_i_peaks_1_peak_229	377.662	FBgn0028886	CG15279	92	FALSE	promoter	1
chrX	5916245	5916444	200	*	lola_i_peaks_1_peak_1587	1212.1	FBgn0029823	Shmt	27	TRUE	promoter	3
chrX	6050643	6050842	200	*	lola_i_peaks_1_peak_1588	338.062	FBgn0029835	CG5921	84	FALSE	promoter	2
chrX	6219854	6220053	200	*	lola_i_peaks_1_peak_1592	161.436	FBgn0029849	Efr	2	FALSE	promoter	1
chrX	6317210	6317409	200	*	lola_i_peaks_1_peak_1593	170.931	FBgn0029864	CG15894	110	TRUE	promoter	3
chrX	6698455	6698654	200	*	lola_i_peaks_1_peak_1594	153.465	FBgn0029894	CG14440	11	TRUE	promoter	1
chrX	6968658	6968857	200	*	lola_i_peaks_1_peak_1596	99.4931	FBgn0029922	CG14431	7	TRUE	promoter	2
chrX	8574105	8574304	200	*	lola_i_peaks_1_peak_1608	1284.16	FBgn0030052	CG12065	100	FALSE	promoter	3
chrX	13370901	13371100	200	*	lola_i_peaks_1_peak_1651	64.5562	FBgn0030478	CG1640	5	TRUE	promoter	1
chrX	14831938	14832137	200	*	lola_i_peaks_1_peak_1663	413.996	FBgn0030581	CG14408	4	FALSE	promoter	3
chrX	15385438	15385637	200	*	lola_i_peaks_1_peak_1673	85.2694	FBgn0030634	CG9164	96	FALSE	promoter	3
chrX	16063546	16063745	200	*	lola_i_peaks_1_peak_1680	55.8835	FBgn0030723	dpr18	91	FALSE	promoter	3
chrX	18512365	18512564	200	*	lola_i_peaks_1_peak_1716	471.281	FBgn0030932	Ggt-1	55	TRUE	promoter	1
chrX	18900233	18900432	200	*	lola_i_peaks_1_peak_1726	221.305	FBgn0030976	CG7378	76	FALSE	promoter	3
chrX	22487029	22487228	200	*	lola_i_peaks_1_peak_1748	128.369	FBgn0031191	Cp110	50	TRUE	promoter	2
chr2L	122392	122591	200	*	lola_i_peaks_1_peak_6	102.508	FBgn0031228	ND-15	344	TRUE	promoter	1
chr2L	1043297	1043496	200	*	lola_i_peaks_1_peak_23	228.652	FBgn0031294	IA-2	178	TRUE	promoter	2
chr2L	1048110	1048309	200	*	lola_i_peaks_1_peak_24	41.1217	FBgn0031294	IA-2	156	FALSE	promoter	1
chr2L	1724357	1724556	200	*	lola_i_peaks_1_peak_40	232.913	FBgn0031359	Rim2	68	FALSE	promoter	1
chr2L	1911580	1911779	200	*	lola_i_peaks_1_peak_45	110.587	FBgn0031374	Wdr62	61	TRUE	promoter	1
chr2L	1988188	1988387	200	*	lola_i_peaks_1_peak_47	171.434	FBgn0031381	Npc2a	1	FALSE	promoter	4
chr2L	2400047	2400246	200	*	lola_i_peaks_1_peak_58	40.2413	FBgn0031424	VGlut	147	TRUE	promoter	1
chr2L	2415204	2415403	200	*	lola_i_peaks_1_peak_59	50.2673	FBgn0031426	CG18641	17	TRUE	promoter	1
chr2L	3303958	3304157	200	*	lola_i_peaks_1_peak_74	101.461	FBgn0031518	CG3277	41	FALSE	promoter	2
chr2L	6412130	6412329	200	*	lola_i_peaks_1_peak_118	86.1891	FBgn0031811	CG13982	84	FALSE	promoter	2
chr2L	6465579	6465778	200	*	lola_i_peaks_1_peak_119	378.868	FBgn0031816	Rchy1	9	FALSE	promoter	2
chr2L	6773766	6773965	200	*	lola_i_peaks_1_peak_123	256.631	FBgn0031858	CG17378	174	FALSE	promoter	2
chr2L	10321712	10321911	200	*	lola_i_peaks_1_peak_170	102.768	FBgn0032218	CG5381	9	TRUE	promoter	2
chr2L	12046002	12046201	200	*	lola_i_peaks_1_peak_192	132.766	FBgn0032400	CG6770	15	TRUE	promoter	2
chr2L	16791425	16791624	200	*	lola_i_peaks_1_peak_251	71.8043	FBgn0032603	CG17928	42	FALSE	promoter	3
chr2L	17589918	17590117	200	*	lola_i_peaks_1_peak_263	85.7733	FBgn0032651	Oli	121	TRUE	promoter	2
chr2L	18119607	18119806	200	*	lola_i_peaks_1_peak_269	179.639	FBgn0032666	CG5758	287	FALSE	promoter	1
chr2L	18823450	18823649	200	*	lola_i_peaks_1_peak_275	61.6229	FBgn0032713	CG17323	1	TRUE	promoter	2
chr2L	18944213	18944412	200	*	lola_i_peaks_1_peak_277	988.888	FBgn0032723	ssp3	352	FALSE	promoter	2
chr2L	19517476	19517675	200	*	lola_i_peaks_1_peak_281	45.628	FBgn0032797	Hasp	371	FALSE	promoter	1
chr2L	19518720	19518919	200	*	lola_i_peaks_1_peak_282	48.2265	FBgn0032798	CG10132	3	FALSE	promoter	1
chr2L	19546934	19547133	200	*	lola_i_peaks_1_peak_284	95.5246	FBgn0032805	CG10337	74	FALSE	promoter	1
chr2L	19756845	19757044	200	*	lola_i_peaks_1_peak_289	384.184	FBgn0032817	CG10631	40	FALSE	promoter	3
chr2L	20027661	20027860	200	*	lola_i_peaks_1_peak_292	85.0619	FBgn0032840	sNPF	153	FALSE	promoter	2
chr2L	20382285	20382484	200	*	lola_i_peaks_1_peak_299	129.097	FBgn0032856	CG16798	28	FALSE	promoter	3
chr2R	6245403	6245602	200	*	lola_i_peaks_1_peak_349	67.7064	FBgn0033075	Pld	8	TRUE	promoter	2
chr2R	6241840	6242039	200	*	lola_i_peaks_1_peak_346	41.9167	FBgn0033075	Pld	63	FALSE	promoter	2
chr2R	7024887	7025086	200	*	lola_i_peaks_1_peak_361	361.321	FBgn0033127	Tsp42Ef	22	FALSE	promoter	1
chr2R	7028723	7028922	200	*	lola_i_peaks_1_peak_362	47.3491	FBgn0033128	Tsp42Eg	87	FALSE	promoter	1
chr2R	8013716	8013915	200	*	lola_i_peaks_1_peak_388	131.71	FBgn0033250	CG14762	60	FALSE	promoter	2
chr2R	9060098	9060297	200	*	lola_i_peaks_1_peak_415	63.7241	FBgn0033368	CG13743	290	TRUE	promoter	2
chr2R	9308671	9308870	200	*	lola_i_peaks_1_peak_420	442.332	FBgn0033402	Myd88	48	FALSE	promoter	1
chr2R	9658141	9658340	200	*	lola_i_peaks_1_peak_438	78.9336	FBgn0033438	Mmp2	10	TRUE	promoter	2
chr2R	10617471	10617670	200	*	lola_i_peaks_1_peak_467	139.166	FBgn0033538	CG11883	90	FALSE	promoter	3
chr2R	11222669	11222868	200	*	lola_i_peaks_1_peak_471	345.577	FBgn0033584	CG7737	101	FALSE	promoter	1
chr2R	11890902	11891101	200	*	lola_i_peaks_1_peak_478	152.668	FBgn0033663	ERp60	22	FALSE	promoter	2
chr2R	12474244	12474443	200	*	lola_i_peaks_1_peak_491	511.31	FBgn0033744	Dh44-R2	79	FALSE	promoter	2
chr2R	14267870	14268069	200	*	lola_i_peaks_1_peak_516	147.322	FBgn0033919	CG8547	50	FALSE	promoter	2
chr2R	14360181	14360380	200	*	lola_i_peaks_1_peak_519	106.72	FBgn0033926	Arc1	15	TRUE	promoter	1
chr2R	14361841	14362040	200	*	lola_i_peaks_1_peak_520	73.5999	FBgn0033928	Arc2	16	TRUE	promoter	2
chr2R	14605275	14605474	200	*	lola_i_peaks_1_peak_524	97.5794	FBgn0033945	CG12868	77	FALSE	promoter	2
chr2R	16240625	16240824	200	*	lola_i_peaks_1_peak_549	40.3199	FBgn0034098	krimp	2	FALSE	promoter	1
chr2R	16551982	16552181	200	*	lola_i_peaks_1_peak_553	1468.48	FBgn0034135	Syn2	175	FALSE	promoter	2
chr2R	16869300	16869499	200	*	lola_i_peaks_1_peak_558	196.658	FBgn0034162	CG6426	1	FALSE	promoter	2
chr2R	18761659	18761858	200	*	lola_i_peaks_1_peak_590	85.979	FBgn0034389	Mctp	0	TRUE	promoter	2
chr2R	18829599	18829798	200	*	lola_i_peaks_1_peak_596	247.52	FBgn0034396	CG15097	0	TRUE	promoter	4
chr2R	18834640	18834839	200	*	lola_i_peaks_1_peak_597	55.134	FBgn0034398	CG15098	34	TRUE	promoter	2
chr2R	18857909	18858108	200	*	lola_i_peaks_1_peak_599	48.2422	FBgn0034405	Jheh2	68	TRUE	promoter	3
chr2R	19126243	19126442	200	*	lola_i_peaks_1_peak_601	116.784	FBgn0034417	CG15117	73	TRUE	promoter	2
chr2R	21072747	21072946	200	*	lola_i_peaks_1_peak_623	159.067	FBgn0034583	CG10527	57	FALSE	promoter	2
chr2R	22373236	22373435	200	*	lola_i_peaks_1_peak_646	402.778	FBgn0034720	Liprin-gamma	226	FALSE	promoter	1
chr2R	22426903	22427102	200	*	lola_i_peaks_1_peak_647	80.4894	FBgn0034729	CG10344	25	FALSE	promoter	3
chr2R	23614795	23614994	200	*	lola_i_peaks_1_peak_666	926.932	FBgn0034883	Eglp2	184	TRUE	promoter	1
chr2R	23798391	23798590	200	*	lola_i_peaks_1_peak_674	195.855	FBgn0034903	sona	95	FALSE	promoter	2
chr2R	23995004	23995203	200	*	lola_i_peaks_1_peak_686	223.777	FBgn0034951	CG3860	48	FALSE	promoter	3
chr2R	24116646	24116845	200	*	lola_i_peaks_1_peak_689	89.532	FBgn0034978	CG3257	45	FALSE	promoter	2
chr2R	24257901	24258100	200	*	lola_i_peaks_1_peak_693	99.8586	FBgn0034997	CG3376	11	FALSE	promoter	1
chr2R	24565186	24565385	200	*	lola_i_peaks_1_peak_699	93.6014	FBgn0035025	uri	267	FALSE	promoter	2
chr2R	24685078	24685277	200	*	lola_i_peaks_1_peak_701	387.112	FBgn0035049	Mmp1	87	TRUE	promoter	3
chr3L	1831903	1832102	200	*	lola_i_peaks_1_peak_738	162.453	FBgn0035279	Cpr62Ba	219	FALSE	promoter	1
chr3L	1971194	1971393	200	*	lola_i_peaks_1_peak_741	331.22	FBgn0035299	CG11815	93	FALSE	promoter	4
chr3L	2256790	2256989	200	*	lola_i_peaks_1_peak_745	197.487	FBgn0035321	CG1275	77	TRUE	promoter	1
chr3L	2255964	2256163	200	*	lola_i_peaks_1_peak_744	60.6294	FBgn0035321	CG1275	53	TRUE	promoter	2
chr3L	2961324	2961523	200	*	lola_i_peaks_1_peak_756	111	FBgn0035382	Or63a	109	FALSE	promoter	2
chr3L	3139863	3140062	200	*	lola_i_peaks_1_peak_760	51.3939	FBgn0035400	CG11537	6	TRUE	promoter	3
chr3L	3239540	3239739	200	*	lola_i_peaks_1_peak_763	1174.04	FBgn0035425	CG17746	61	FALSE	promoter	2
chr3L	3303270	3303469	200	*	lola_i_peaks_1_peak_766	103.187	FBgn0035431	CG14968	257	FALSE	promoter	1
chr3L	3942773	3942972	200	*	lola_i_peaks_1_peak_777	65.9346	FBgn0035477	CG14982	22	TRUE	promoter	3
chr3L	4102594	4102793	200	*	lola_i_peaks_1_peak_782	75.3106	FBgn0035497	CG14995	2	TRUE	promoter	1
chr3L	4122340	4122539	200	*	lola_i_peaks_1_peak_783	250.229	FBgn0035499	Chd64	51	FALSE	promoter	2
chr3L	4239690	4239889	200	*	lola_i_peaks_1_peak_786	256.977	FBgn0035515	CG14997	382	FALSE	promoter	4
chr3L	4380462	4380661	200	*	lola_i_peaks_1_peak_787	208.84	FBgn0035538	DopEcR	174	FALSE	promoter	2
chr3L	6942683	6942882	200	*	lola_i_peaks_1_peak_827	530.208	FBgn0035719	tow	72	FALSE	promoter	2
chr3L	9509497	9509696	200	*	lola_i_peaks_1_peak_876	190.259	FBgn0036008	CG3408	13	FALSE	promoter	1
chr3L	12490140	12490339	200	*	lola_i_peaks_1_peak_916	48.6146	FBgn0036288	CG10660	53	TRUE	promoter	2
chr3L	12507733	12507932	200	*	lola_i_peaks_1_peak_917	96.881	FBgn0036294	CG10654	6	TRUE	promoter	1
chr3L	12902658	12902857	200	*	lola_i_peaks_1_peak_922	45.9747	FBgn0036324	CG12520	20	FALSE	promoter	2
chr3L	14992061	14992260	200	*	lola_i_peaks_1_peak_941	175.69	FBgn0036461	Zip71B	127	FALSE	promoter	3
chr3L	15976910	15977109	200	*	lola_i_peaks_1_peak_953	61.7512	FBgn0036551	CG17029	22	TRUE	promoter	3
chr3L	17907700	17907899	200	*	lola_i_peaks_1_peak_992	174.406	FBgn0036770	Prestin	11	TRUE	promoter	2
chr3L	18106105	18106304	200	*	lola_i_peaks_1_peak_1007	852.561	FBgn0036773	CG13698	55	FALSE	promoter	3
chr3L	18995780	18995979	200	*	lola_i_peaks_1_peak_1024	112.862	FBgn0036837	CG18135	70	TRUE	promoter	1
chr3L	19139158	19139357	200	*	lola_i_peaks_1_peak_1028	53.1457	FBgn0036851	CG14082	282	FALSE	promoter	4
chr3L	20730394	20730593	200	*	lola_i_peaks_1_peak_1048	143.51	FBgn0037016	CG13252	96	FALSE	promoter	1
chr3L	21210072	21210271	200	*	lola_i_peaks_1_peak_1053	188.373	FBgn0037060	CG10508	42	FALSE	promoter	2
chr3L	21769622	21769821	200	*	lola_i_peaks_1_peak_1069	171.992	FBgn0037130	Syn1	92	TRUE	promoter	2
chr3R	4378776	4378975	200	*	lola_i_peaks_1_peak_1095	1256.26	FBgn0037239	Sfxn1-3	48	TRUE	promoter	3
chr3R	4821422	4821621	200	*	lola_i_peaks_1_peak_1101	118.497	FBgn0037282	CG14657	89	FALSE	promoter	3
chr3R	5861865	5862064	200	*	lola_i_peaks_1_peak_1116	78.3982	FBgn0037391	CG2017	62	TRUE	promoter	1
chr3R	7793924	7794123	200	*	lola_i_peaks_1_peak_1145	96.2011	FBgn0037518	CG2641	44	FALSE	promoter	3
chr3R	9014200	9014399	200	*	lola_i_peaks_1_peak_1160	117.253	FBgn0037655	Kcmf1	72	TRUE	promoter	1
chr3R	9460768	9460967	200	*	lola_i_peaks_1_peak_1166	209.913	FBgn0037697	GstZ2	215	FALSE	promoter	2
chr3R	9581249	9581448	200	*	lola_i_peaks_1_peak_1170	49.7056	FBgn0037717	CG8301	42	TRUE	promoter	2
chr3R	9784421	9784620	200	*	lola_i_peaks_1_peak_1173	1824.62	FBgn0037754	CG8500	131	FALSE	promoter	2
chr3R	11566976	11567175	200	*	lola_i_peaks_1_peak_1204	70.433	FBgn0037913	fabp	21	FALSE	promoter	1
chr3R	11689932	11690131	200	*	lola_i_peaks_1_peak_1206	183.827	FBgn0037936	CG6908	18	TRUE	promoter	2
chr3R	12090684	12090883	200	*	lola_i_peaks_1_peak_1213	80.079	FBgn0037989	ATP8B	171	FALSE	promoter	1
chr3R	15077142	15077341	200	*	lola_i_peaks_1_peak_1259	72.193	FBgn0038282	dpr9	35	FALSE	promoter	2
chr3R	16171819	16172018	200	*	lola_i_peaks_1_peak_1270	102.155	FBgn0038404	CG8925	71	FALSE	promoter	4
chr3R	16180572	16180771	200	*	lola_i_peaks_1_peak_1271	607.927	FBgn0038405	CG8927	347	FALSE	promoter	1
chr3R	18381325	18381524	200	*	lola_i_peaks_1_peak_1306	79.8151	FBgn0038610	CG7675	246	FALSE	promoter	1
chr3R	19096730	19096929	200	*	lola_i_peaks_1_peak_1319	154.024	FBgn0038679	CG6040	130	FALSE	promoter	1
chr3R	20818829	20819028	200	*	lola_i_peaks_1_peak_1335	64.7429	FBgn0038828	CG17270	0	TRUE	promoter	1
chr3R	20866296	20866495	200	*	lola_i_peaks_1_peak_1336	146.591	FBgn0038837	KaiR1D	164	FALSE	promoter	2
chr3R	21246765	21246964	200	*	lola_i_peaks_1_peak_1344	1102.24	FBgn0038874	ETHR	145	FALSE	promoter	4
chr3R	24524563	24524762	200	*	lola_i_peaks_1_peak_1385	214.801	FBgn0039203	CG13618	130	FALSE	promoter	2
chr3R	24543798	24543997	200	*	lola_i_peaks_1_peak_1386	41.9287	FBgn0039207	CG5789	15	TRUE	promoter	1
chr3R	24572750	24572949	200	*	lola_i_peaks_1_peak_1390	96.483	FBgn0039209	REPTOR	354	TRUE	promoter	3
chr3R	26461352	26461551	200	*	lola_i_peaks_1_peak_1420	126.069	FBgn0039430	CG5455	74	FALSE	promoter	1
chr3R	26535143	26535342	200	*	lola_i_peaks_1_peak_1421	215.015	FBgn0039431	plum	25	FALSE	promoter	1
chr3R	27561248	27561447	200	*	lola_i_peaks_1_peak_1438	380.545	FBgn0039525	CG5646	28	FALSE	promoter	1
chr3R	30015085	30015284	200	*	lola_i_peaks_1_peak_1458	323.377	FBgn0039737	CG7920	19	TRUE	promoter	2
chr3R	30243568	30243767	200	*	lola_i_peaks_1_peak_1464	271.314	FBgn0039758	CG9737	355	FALSE	promoter	2
chr2L	9915140	9915339	200	*	lola_i_peaks_1_peak_166	132.705	FBgn0040064	yip2	12	FALSE	promoter	3
chr2L	11269664	11269863	200	*	lola_i_peaks_1_peak_182	52.4641	FBgn0040233	cana	15	FALSE	promoter	1
chr3R	13260173	13260372	200	*	lola_i_peaks_1_peak_1227	897.786	FBgn0040551	CG11686	82	FALSE	promoter	3
chr3L	4188361	4188560	200	*	lola_i_peaks_1_peak_785	46.7716	FBgn0040696	CG18675	37	TRUE	promoter	1
chr2L	16887887	16888086	200	*	lola_i_peaks_1_peak_255	71.1107	FBgn0040985	CG6115	20	FALSE	promoter	1
chr2L	7702595	7702794	200	*	lola_i_peaks_1_peak_135	502.815	FBgn0041181	Tep3	109	FALSE	promoter	1
chr2R	17846511	17846710	200	*	lola_i_peaks_1_peak_571	48.1905	FBgn0041585	olf186-F	87	TRUE	promoter	1
chr2L	15035361	15035560	200	*	lola_i_peaks_1_peak_234	46.4151	FBgn0041713	yellow-c	10	TRUE	promoter	1
chr2R	7735487	7735686	200	*	lola_i_peaks_1_peak_376	298.177	FBgn0042135	CG18812	34	TRUE	promoter	2
chr3R	25329251	25329450	200	*	lola_i_peaks_1_peak_1402	105.324	FBgn0045761	CHKov1	34	FALSE	promoter	2
chr2R	9605848	9606047	200	*	lola_i_peaks_1_peak_436	72.1848	FBgn0050000	GstT1	39	FALSE	promoter	3
chr2R	20618152	20618351	200	*	lola_i_peaks_1_peak_616	382.952	FBgn0050147	Hil	34	FALSE	promoter	4
chr3R	29907760	29907959	200	*	lola_i_peaks_1_peak_1457	727.86	FBgn0051036	CG31036	246	FALSE	promoter	3
chr3R	26988790	26988989	200	*	lola_i_peaks_1_peak_1429	76.3912	FBgn0051075	CG31075	372	FALSE	promoter	1
chr3R	9001850	9002049	200	*	lola_i_peaks_1_peak_1159	44.9418	FBgn0051100	CG31100	63	TRUE	promoter	2
chr3R	23601622	23601821	200	*	lola_i_peaks_1_peak_1375	570.419	FBgn0051143	tRNA:Leu-CAA-2-3	266	FALSE	promoter	1
chr3R	21719610	21719809	200	*	lola_i_peaks_1_peak_1348	44.8588	FBgn0051176	CG31176	49	FALSE	promoter	3
chr3R	5632199	5632398	200	*	lola_i_peaks_1_peak_1114	81.1607	FBgn0051549	CG31549	31	TRUE	promoter	2
chr2L	21683716	21683915	200	*	lola_i_peaks_1_peak_328	216.961	FBgn0051619	nolo	289	FALSE	promoter	1
chr2L	6656250	6656449	200	*	lola_i_peaks_1_peak_121	62.6426	FBgn0051633	CG31633	28	FALSE	promoter	4
chr2L	6494417	6494616	200	*	lola_i_peaks_1_peak_120	101.815	FBgn0051638	CG31638	14	TRUE	promoter	2
chr2L	20831165	20831364	200	*	lola_i_peaks_1_peak_310	116.784	FBgn0051674	CG31674	2	TRUE	promoter	2
chr2L	13290740	13290939	200	*	lola_i_peaks_1_peak_207	211.917	FBgn0051729	CG31729	69	TRUE	promoter	1
chr2L	12207664	12207863	200	*	lola_i_peaks_1_peak_195	68.1235	FBgn0051759	CG31759	54	TRUE	promoter	5
chr4	1146505	1146704	200	*	lola_i_peaks_1_peak_1503	141.321	FBgn0052017	CG32017	75	TRUE	promoter	2
chr3L	11135890	11136089	200	*	lola_i_peaks_1_peak_905	311.623	FBgn0052082	IRSp53	58	FALSE	promoter	4
chr3L	11680372	11680571	200	*	lola_i_peaks_1_peak_910	111.967	FBgn0052085	CG32085	127	FALSE	promoter	1
chr3L	3765890	3766089	200	*	lola_i_peaks_1_peak_771	53.287	FBgn0052264	CG32264	258	TRUE	promoter	1
chr3L	5902447	5902646	200	*	lola_i_peaks_1_peak_811	81.3677	FBgn0052412	QC	90	FALSE	promoter	4
chr3R	13304641	13304840	200	*	lola_i_peaks_1_peak_1228	57.1247	FBgn0052473	CG32473	22	TRUE	promoter	1
chrX	18479611	18479810	200	*	lola_i_peaks_1_peak_1715	666.433	FBgn0052547	CG32547	223	FALSE	promoter	2
chrX	12967414	12967613	200	*	lola_i_peaks_1_peak_1643	308.985	FBgn0052644	Mur11Da	373	FALSE	promoter	1
chrX	12785048	12785247	200	*	lola_i_peaks_1_peak_1640	332.912	FBgn0052647	CG32647	189	FALSE	promoter	4
chr2R	13171263	13171462	200	*	lola_i_peaks_1_peak_497	342.956	FBgn0053138	AGBE	37	FALSE	promoter	3
chr3L	5926708	5926907	200	*	lola_i_peaks_1_peak_813	264.714	FBgn0053523	CG33523	62	TRUE	promoter	1
chr3R	26318061	26318260	200	*	lola_i_peaks_1_peak_1419	338.08	FBgn0053970	CG33970	193	FALSE	promoter	1
chr2R	11388728	11388927	200	*	lola_i_peaks_1_peak_473	190.341	FBgn0082585	sprt	48	TRUE	promoter	4
chr2L	17130898	17131097	200	*	lola_i_peaks_1_peak_257	60.1749	FBgn0083942	CG34106	25	FALSE	promoter	1
chr3R	23010530	23010729	200	*	lola_i_peaks_1_peak_1361	307.455	FBgn0085404	CG34375	67	FALSE	promoter	2
chr3R	13735313	13735512	200	*	lola_i_peaks_1_peak_1233	51.3649	FBgn0085412	CG34383	55	TRUE	promoter	2
chr2R	5804518	5804717	200	*	lola_i_peaks_1_peak_339	46.527	FBgn0085414	dpr12	93	FALSE	promoter	1
chr2R	21255593	21255792	200	*	lola_i_peaks_1_peak_630	48.1042	FBgn0085426	Rgk3	104	TRUE	promoter	1
chr3L	11623680	11623879	200	*	lola_i_peaks_1_peak_909	107.492	FBgn0086254	CG6084	64	TRUE	promoter	3
chr3R	30134286	30134485	200	*	lola_i_peaks_1_peak_1459	2035.54	FBgn0086355	Tpi	76	TRUE	promoter	2
chrX	13563545	13563744	200	*	lola_i_peaks_1_peak_1653	2978.08	FBgn0086674	Tango13	177	FALSE	promoter	2
chr3R	12443852	12444051	200	*	lola_i_peaks_1_peak_1220	140.821	FBgn0086687	Desat1	88	TRUE	promoter	4
chr2L	14997476	14997675	200	*	lola_i_peaks_1_peak_231	75.4172	FBgn0086711	mol	16	FALSE	promoter	2
chr2L	1651086	1651285	200	*	lola_i_peaks_1_peak_36	60.61	FBgn0086758	chinmo	71	FALSE	promoter	1
chr3L	21319790	21319989	200	*	lola_i_peaks_1_peak_1058	233.176	FBgn0086913	Rab26	116	TRUE	promoter	2
chr2L	20796999	20797198	200	*	lola_i_peaks_1_peak_305	198.426	FBgn0250785	vari	56	FALSE	promoter	3
chr2L	20794105	20794304	200	*	lola_i_peaks_1_peak_303	55.8916	FBgn0250785	vari	58	TRUE	promoter	1
chr3L	17533397	17533596	200	*	lola_i_peaks_1_peak_981	338.284	FBgn0259174	Nedd4	8	TRUE	promoter	1
chr2L	11203608	11203807	200	*	lola_i_peaks_1_peak_180	205.44	FBgn0259822	Ca-beta	163	FALSE	promoter	1
chr2L	15016204	15016403	200	*	lola_i_peaks_1_peak_233	72.0908	FBgn0260446	GABA-B-R1	26	FALSE	promoter	3
chr2R	11442356	11442555	200	*	lola_i_peaks_1_peak_474	295.869	FBgn0260499	qvr	48	FALSE	promoter	3
chr3L	19707728	19707927	200	*	lola_i_peaks_1_peak_1038	58.7184	FBgn0260653	serp	127	TRUE	promoter	3
chr3L	4574592	4574791	200	*	lola_i_peaks_1_peak_797	77.2897	FBgn0260657	CG42540	271	TRUE	promoter	3
chr3L	7013723	7013922	200	*	lola_i_peaks_1_peak_829	126.255	FBgn0260660	Mp	276	TRUE	promoter	2
chr3L	17238350	17238549	200	*	lola_i_peaks_1_peak_976	137.015	FBgn0260943	Rbp6	237	FALSE	promoter	2
chr3R	8799916	8800115	200	*	lola_i_peaks_1_peak_1156	81.3577	FBgn0261015	Pif1A	71	TRUE	promoter	3
chrX	13359062	13359261	200	*	lola_i_peaks_1_peak_1650	112.643	FBgn0261085	Syt12	85	FALSE	promoter	3
chr3R	18918102	18918301	200	*	lola_i_peaks_1_peak_1314	166.994	FBgn0261113	Xrp1	57	TRUE	promoter	1
chrX	13783614	13783813	200	*	lola_i_peaks_1_peak_1656	162.453	FBgn0261244	inaE	0	TRUE	promoter	1
chr3L	16969685	16969884	200	*	lola_i_peaks_1_peak_970	168.521	FBgn0261547	Exn	227	FALSE	promoter	1
chr3L	20198267	20198466	200	*	lola_i_peaks_1_peak_1044	57.4692	FBgn0261556	CG42674	49	FALSE	promoter	1
chr2R	12665808	12666007	200	*	lola_i_peaks_1_peak_493	1908.51	FBgn0261673	nemy	108	TRUE	promoter	2
chr2R	10416958	10417157	200	*	lola_i_peaks_1_peak_458	56.1665	FBgn0261698	SLO2	61	FALSE	promoter	1
chrX	15298662	15298861	200	*	lola_i_peaks_1_peak_1669	370.906	FBgn0261703	gce	246	TRUE	promoter	1
chr2L	18275849	18276048	200	*	lola_i_peaks_1_peak_271	110.063	FBgn0261804	CG42750	178	FALSE	promoter	3
chr2L	5195773	5195972	200	*	lola_i_peaks_1_peak_99	52.0589	FBgn0261836	Msp300	161	TRUE	promoter	1
chr2R	10477787	10477986	200	*	lola_i_peaks_1_peak_461	71.0702	FBgn0261862	whd	155	TRUE	promoter	1
chrX	8193060	8193259	200	*	lola_i_peaks_1_peak_1604	209.189	FBgn0261873	sdt	39	TRUE	promoter	1
chr3R	17700241	17700440	200	*	lola_i_peaks_1_peak_1295	46.9901	FBgn0261885	osa	399	TRUE	promoter	2
chr3L	342938	343137	200	*	lola_i_peaks_1_peak_720	1759.01	FBgn0261985	Ptpmeg	122	TRUE	promoter	3
chr3R	27228432	27228631	200	*	lola_i_peaks_1_peak_1436	571.38	FBgn0261995	CG42813	9	TRUE	promoter	2
chr2R	16196929	16197128	200	*	lola_i_peaks_1_peak_548	139.639	FBgn0262026	CG42837	12	FALSE	promoter	1
chr3R	10091000	10091199	200	*	lola_i_peaks_1_peak_1181	284.835	FBgn0262378	mir-317	25	FALSE	promoter	1
chr3R	18226266	18226465	200	*	lola_i_peaks_1_peak_1303	209.95	FBgn0262559	Mdh2	29	FALSE	promoter	3
chr3L	8091776	8091975	200	*	lola_i_peaks_1_peak_849	61.1613	FBgn0262579	Ect4	89	TRUE	promoter	2
chr2R	13958090	13958289	200	*	lola_i_peaks_1_peak_510	139.707	FBgn0262739	AGO1	100	FALSE	promoter	1
chr2R	21608148	21608347	200	*	lola_i_peaks_1_peak_633	765.368	FBgn0262888	asRNA:CR43243	122	TRUE	promoter	5
chr3R	23191363	23191562	200	*	lola_i_peaks_1_peak_1365	253.815	FBgn0262975	cnc	179	TRUE	promoter	4
chrX	11983969	11984168	200	*	lola_i_peaks_1_peak_1635	134.918	FBgn0263111	cac	153	TRUE	promoter	2
chr3L	16495285	16495484	200	*	lola_i_peaks_1_peak_958	42.9673	FBgn0263131	CG43373	116	TRUE	promoter	2
chr3L	11070395	11070594	200	*	lola_i_peaks_1_peak_903	235.783	FBgn0263241	Mocs1	30	FALSE	promoter	3
chr3R	10100643	10100842	200	*	lola_i_peaks_1_peak_1183	3950.81	FBgn0263413	lncRNA:CR43459	192	TRUE	promoter	2
chr3R	10093582	10093781	200	*	lola_i_peaks_1_peak_1182	501.428	FBgn0263413	lncRNA:CR43459	78	FALSE	promoter	3
chr2L	12974158	12974357	200	*	lola_i_peaks_1_peak_205	2173.13	FBgn0263598	Vha68-2	63	FALSE	promoter	3
chr2R	9552644	9552843	200	*	lola_i_peaks_1_peak_432	131.721	FBgn0263660	lncRNA:CR43651	99	FALSE	promoter	2
chr2R	15424410	15424609	200	*	lola_i_peaks_1_peak_539	1060.17	FBgn0263980	CG43729	296	TRUE	promoter	2
chr2R	16289262	16289461	200	*	lola_i_peaks_1_peak_551	84.3494	FBgn0263981	asRNA:CR43730	41	TRUE	promoter	1
chr2L	20890416	20890615	200	*	lola_i_peaks_1_peak_314	69.9274	FBgn0263996	CG43739	120	TRUE	promoter	3
chr3L	913818	914017	200	*	lola_i_peaks_1_peak_727	93.0825	FBgn0264574	Glut1	155	FALSE	promoter	2
chr4	1053662	1053861	200	*	lola_i_peaks_1_peak_1501	51.6858	FBgn0264607	CaMKII	58	FALSE	promoter	2
chr4	557818	558017	200	*	lola_i_peaks_1_peak_1497	349.66	FBgn0264618	lncRNA:CR43958	63	FALSE	promoter	2
chr2R	18775271	18775470	200	*	lola_i_peaks_1_peak_593	60.1863	FBgn0264679	asRNA:CR43964	39	FALSE	promoter	2
chr2L	11874569	11874768	200	*	lola_i_peaks_1_peak_187	209.189	FBgn0264815	Pde1c	209	TRUE	promoter	3
chr2L	11842466	11842665	200	*	lola_i_peaks_1_peak_186	50.9787	FBgn0264815	Pde1c	120	TRUE	promoter	2
chr3R	4768772	4768971	200	*	lola_i_peaks_1_peak_1100	72.3519	FBgn0264907	CG44098	81	TRUE	promoter	2
chr2L	8205369	8205568	200	*	lola_i_peaks_1_peak_147	67.2554	FBgn0264951	lncRNA:CR44120	178	TRUE	promoter	2
chr2R	24876489	24876688	200	*	lola_i_peaks_1_peak_706	141.326	FBgn0265182	CG44247	101	FALSE	promoter	1
chrX	15297493	15297692	200	*	lola_i_peaks_1_peak_1667	73.6747	FBgn0265611	asRNA:CR44429	172	TRUE	promoter	1
chrX	15298102	15298301	200	*	lola_i_peaks_1_peak_1668	61.9168	FBgn0265611	asRNA:CR44429	14	TRUE	promoter	2
chrX	14953957	14954156	200	*	lola_i_peaks_1_peak_1665	60.1749	FBgn0266094	lncRNA:CR44831	359	FALSE	promoter	3
chrX	18806415	18806614	200	*	lola_i_peaks_1_peak_1720	61.8569	FBgn0266115	asRNA:CR44841	151	FALSE	promoter	3
chr2L	73131	73330	200	*	lola_i_peaks_1_peak_3	1096.91	FBgn0266322	asRNA:CR44987	253	TRUE	promoter	1
chrX	17066932	17067131	200	*	lola_i_peaks_1_peak_1689	146.845	FBgn0266354	CG45002	299	FALSE	promoter	3
chr2R	23666994	23667193	200	*	lola_i_peaks_1_peak_670	109.482	FBgn0266377	Pde8	40	TRUE	promoter	1
chr3R	22639643	22639842	200	*	lola_i_peaks_1_peak_1359	40.798	FBgn0266418	wake	64	FALSE	promoter	1
chr2R	7758832	7759031	200	*	lola_i_peaks_1_peak_379	174.33	FBgn0266526	CG45093	54	TRUE	promoter	2
chr3L	8912405	8912604	200	*	lola_i_peaks_1_peak_863	333.748	FBgn0266757	mfr	5	TRUE	promoter	2
chr3R	24544541	24544740	200	*	lola_i_peaks_1_peak_1387	85.2694	FBgn0266758	Esyt2	77	FALSE	promoter	1
chr3R	24548824	24549023	200	*	lola_i_peaks_1_peak_1388	50.6908	FBgn0266758	Esyt2	89	TRUE	promoter	1
chr2R	9565116	9565315	200	*	lola_i_peaks_1_peak_434	235.475	FBgn0266819	asRNA:CR45281	25	FALSE	promoter	1
chr2R	13362959	13363158	200	*	lola_i_peaks_1_peak_503	125.181	FBgn0266851	lncRNA:CR45312	223	FALSE	promoter	2
chr3L	3892050	3892249	200	*	lola_i_peaks_1_peak_775	55.0363	FBgn0266971	lncRNA:CR45422	186	FALSE	promoter	1
chrX	5428388	5428587	200	*	lola_i_peaks_1_peak_1579	82.9128	FBgn0267073	lncRNA:CR45517	4	TRUE	promoter	4
chrX	21374134	21374333	200	*	lola_i_peaks_1_peak_1743	81.9652	FBgn0267171	asRNA:CR45611	77	TRUE	promoter	2
chrX	9550839	9551038	200	*	lola_i_peaks_1_peak_1616	258.087	FBgn0267253	CG32700	100	FALSE	promoter	2
chr3L	18801413	18801612	200	*	lola_i_peaks_1_peak_1017	2042.18	FBgn0267601	lncRNA:CR45939	200	FALSE	promoter	3
chr3R	12221404	12221603	200	*	lola_i_peaks_1_peak_1215	364.518	FBgn0267676	asRNA:CR46012	39	TRUE	promoter	2
chr2L	3056473	3056672	200	*	lola_i_peaks_1_peak_70	266.289	FBgn0283427	FASN1	24	FALSE	promoter	1
chr2L	21397333	21397532	200	*	lola_i_peaks_1_peak_323	4288.06	FBgn0032946	nrv3	17299	FALSE	distal	2	abo
chr3L	16930590	16930789	200	*	lola_i_peaks_1_peak_968	4154.96	FBgn0036678	CG11905	3255	TRUE	distal	1	Gart
chr2R	8396741	8396940	200	*	lola_i_peaks_1_peak_398	2355.29	FBgn0033289	CG2121	9470	TRUE	distal	1	arr
chrX	1772704	1772903	200	*	lola_i_peaks_1_peak_1537	2165.38	FBgn0283741	prage	914	FALSE	distal	1	Dll
chr2R	20884462	20884661	200	*	lola_i_peaks_1_peak_617	1877.95	FBgn0015524	otp	4631	TRUE	distal	3	baz
chr3L	1188906	1189105	200	*	lola_i_peaks_1_peak_734	1862.02	FBgn0035186	CG13912	581	FALSE	distal	3	bi
chr2L	2130182	2130381	200	*	lola_i_peaks_1_peak_50	1766.61	FBgn0004507	GlyP	530	FALSE	distal	2	bib
chrX	4667064	4667263	200	*	lola_i_peaks_1_peak_1574	1709.15	FBgn0029720	CG3009	463	FALSE	distal	2	BicD
chr3R	5282858	5283057	200	*	lola_i_peaks_1_peak_1106	1645.37	FBgn0013576	mtd	420	TRUE	distal	3	btd
chr2R	10160027	10160226	200	*	lola_i_peaks_1_peak_451	1645.37	FBgn0033494	KCNQ	1195	TRUE	distal	4	by
chr3R	26103509	26103708	200	*	lola_i_peaks_1_peak_1412	1461.24	FBgn0051324	CG31324	3258	FALSE	distal	3	cad
chr3L	6689037	6689236	200	*	lola_i_peaks_1_peak_820	1437.75	FBgn0035710	SP1173	3516	FALSE	distal	1	Cam
chr2L	14706258	14706457	200	*	lola_i_peaks_1_peak_228	1423.83	FBgn0028855	CG15282	6112	FALSE	distal	3	Pka-C1
chrX	1399798	1399997	200	*	lola_i_peaks_1_peak_1528	1310.07	FBgn0024985	CG11448	6843	FALSE	distal	1	eya
chr3L	5512030	5512229	200	*	lola_i_peaks_1_peak_803	1272.67	FBgn0085371	CG34342	1269	FALSE	distal	3	cv-2
chr2L	10774129	10774328	200	*	lola_i_peaks_1_peak_176	1270.58	FBgn0051869	CG31869	3297	TRUE	distal	1	disco
chr3R	20908744	20908943	200	*	lola_i_peaks_1_peak_1337	1181.99	FBgn0264915	asRNA:CR44106	2795	FALSE	distal	2	Dl
chr2L	15643865	15644064	200	*	lola_i_peaks_1_peak_238	1178.06	FBgn0028518	CG18480	13881	FALSE	distal	2	Dr
chr3L	17596904	17597103	200	*	lola_i_peaks_1_peak_983	1166.81	FBgn0000567	Eip74EF	20377	TRUE	distal	4	ec
chrX	3570341	3570540	200	*	lola_i_peaks_1_peak_1566	1156.41	FBgn0052792	ppk8	936	TRUE	distal	1	EcR
chr3R	12121295	12121494	200	*	lola_i_peaks_1_peak_1214	1055.06	FBgn0037992	CG4702	6805	FALSE	distal	3	ed
chrX	7678939	7679138	200	*	lola_i_peaks_1_peak_1602	1034.67	FBgn0267227	lncRNA:CR45667	581	FALSE	distal	2	eg
chr3R	25652165	25652364	200	*	lola_i_peaks_1_peak_1405	1023.69	FBgn0262388	mir-92b	866	FALSE	distal	1	ems
chr2L	4810140	4810339	200	*	lola_i_peaks_1_peak_92	978.991	FBgn0266835	lncRNA:CR45297	1704	FALSE	distal	2	en
chr3R	22094074	22094273	200	*	lola_i_peaks_1_peak_1352	972.282	FBgn0040582	CG5791	6990	FALSE	distal	1	eve
chr2R	16135567	16135766	200	*	lola_i_peaks_1_peak_547	951.509	FBgn0086676	spin	2684	TRUE	distal	1	CG17716
chr3R	17603725	17603924	200	*	lola_i_peaks_1_peak_1292	843.238	FBgn0038524	sll	2280	FALSE	distal	1	Fas3
chr3R	30195583	30195782	200	*	lola_i_peaks_1_peak_1462	792.176	FBgn0039755	CG15531	544	TRUE	distal	2	fj
chrX	1560138	1560337	200	*	lola_i_peaks_1_peak_1534	789.401	FBgn0025390	Mur2B	1837	TRUE	distal	3	fog
chrX	658144	658343	200	*	lola_i_peaks_1_peak_1513	783.966	FBgn0025637	SkpA	1169	FALSE	distal	2	FER
chrX	20792170	20792369	200	*	lola_i_peaks_1_peak_1738	753.036	FBgn0085387	shakB	582	TRUE	distal	3	fu
chr3L	7837159	7837358	200	*	lola_i_peaks_1_peak_841	732.97	FBgn0016694	Pdp1	4185	TRUE	distal	2	fz
chr3R	30527396	30527595	200	*	lola_i_peaks_1_peak_1466	732.375	FBgn0027654	jdp	458	FALSE	distal	2	Gbeta13F
chr3L	19091779	19091978	200	*	lola_i_peaks_1_peak_1026	728.198	FBgn0036846	MESR6	790	FALSE	distal	2	grk
chr2L	14011605	14011804	200	*	lola_i_peaks_1_peak_219	719.718	FBgn0028909	tRNA:Gln-CTG-4-1	1068	FALSE	distal	4	grn
chr3L	18019717	18019916	200	*	lola_i_peaks_1_peak_999	680.457	FBgn0000568	Eip75B	6214	TRUE	distal	3	gsb
chr3R	4187348	4187547	200	*	lola_i_peaks_1_peak_1090	671.101	FBgn0000500	Dsk	2811	FALSE	distal	3	gt
chr2L	1362341	1362540	200	*	lola_i_peaks_1_peak_28	667.988	FBgn0053126	NLaz	619	FALSE	distal	1	hb
chrX	18319957	18320156	200	*	lola_i_peaks_1_peak_1709	640.108	FBgn0030912	CG6023	1135	TRUE	distal	5	Hex-A
chr3L	6619184	6619383	200	*	lola_i_peaks_1_peak_819	638.566	FBgn0004619	GluRIA	4747	FALSE	distal	1	Hsp22
chr2L	5624116	5624315	200	*	lola_i_peaks_1_peak_107	615.533	FBgn0031726	Cyp6a16	453	FALSE	distal	3	Hsp23
chrX	3252732	3252931	200	*	lola_i_peaks_1_peak_1561	612.475	FBgn0000479	dnc	2742	TRUE	distal	5	Hsp26
chr2L	9567479	9567678	200	*	lola_i_peaks_1_peak_161	603.21	FBgn0032129	jp	828	FALSE	distal	4	Hsp68
chrX	3285395	3285594	200	*	lola_i_peaks_1_peak_1562	569.998	FBgn0000479	dnc	3885	TRUE	distal	3	hth
chr3R	10076742	10076941	200	*	lola_i_peaks_1_peak_1177	560.853	FBgn0037786	CG5361	1468	FALSE	distal	3	Ldh
chrX	9502437	9502636	200	*	lola_i_peaks_1_peak_1615	559.479	FBgn0261260	mgl	2407	FALSE	distal	4	inv
chr3L	18114429	18114628	200	*	lola_i_peaks_1_peak_1008	550.711	FBgn0052195	CG32195	244	TRUE	distal	1	kkv
chr3R	16305245	16305444	200	*	lola_i_peaks_1_peak_1277	540.44	FBgn0038412	Zip89B	412	FALSE	distal	1	kn
chrX	1819045	1819244	200	*	lola_i_peaks_1_peak_1538	535.591	FBgn0283741	prage	1195	TRUE	distal	1	kni
chrX	1187044	1187243	200	*	lola_i_peaks_1_peak_1518	534.106	FBgn0040360	CG14626	2365	TRUE	distal	2	Kr
chrX	1821123	1821322	200	*	lola_i_peaks_1_peak_1539	525.21	FBgn0283741	prage	881	TRUE	distal	1	egh
chr3R	28677786	28677985	200	*	lola_i_peaks_1_peak_1446	522.251	FBgn0039594	CG9990	2844	TRUE	distal	7	esg
chr2L	1657294	1657493	200	*	lola_i_peaks_1_peak_38	521.85	FBgn0086758	chinmo	6135	TRUE	distal	3	Gli
chr3R	6170779	6170978	200	*	lola_i_peaks_1_peak_1117	513.324	FBgn0037406	Osi1	2669	FALSE	distal	2	crp
chr3R	17158751	17158950	200	*	lola_i_peaks_1_peak_1289	473.192	FBgn0038492	Mur89F	6989	TRUE	distal	4	sas
chr3R	20464452	20464651	200	*	lola_i_peaks_1_peak_1329	465.287	FBgn0262869	Gfrl	14864	TRUE	distal	4	hyd
chr3L	17211616	17211815	200	*	lola_i_peaks_1_peak_975	450.659	FBgn0260943	Rbp6	26495	TRUE	distal	1	lab
chrX	19496924	19497123	200	*	lola_i_peaks_1_peak_1728	450.435	FBgn0031023	CG14200	348	TRUE	distal	2	l(1)sc
chrX	21174969	21175168	200	*	lola_i_peaks_1_peak_1742	450.362	FBgn0267062	lncRNA:CR45506	12909	FALSE	distal	1	sens
chr2L	13332862	13333061	200	*	lola_i_peaks_1_peak_210	442.332	FBgn0264308	CG43778	1840	FALSE	distal	3	E(spl)m2-BFM
chrX	17968268	17968467	200	*	lola_i_peaks_1_peak_1701	415.404	FBgn0003380	Sh	1142	TRUE	distal	3	mam
chrX	10319211	10319410	200	*	lola_i_peaks_1_peak_1624	412.59	FBgn0259170	alpha-Man-Ia	6646	TRUE	distal	3	mei-W68
chr2L	4661031	4661230	200	*	lola_i_peaks_1_peak_89	409.782	FBgn0284415	lncRNA:TS6	4921	FALSE	distal	1	E(spl)mbeta-HLH
chr2R	15657864	15658063	200	*	lola_i_peaks_1_peak_542	404.042	FBgn0023441	fus	897	TRUE	distal	1	net
chr3L	3752815	3753014	200	*	lola_i_peaks_1_peak_770	390.238	FBgn0052264	CG32264	2285	TRUE	distal	6	nkd
chr2R	18523940	18524139	200	*	lola_i_peaks_1_peak_584	388.423	FBgn0262476	CG43066	3389	TRUE	distal	1	numb
chr2L	8888922	8889121	200	*	lola_i_peaks_1_peak_154	380.545	FBgn0265588	lncRNA:CR44415	993	FALSE	distal	1	odd
chr3R	12723904	12724103	200	*	lola_i_peaks_1_peak_1223	361.323	FBgn0002719	Men	1561	FALSE	distal	3	ovo
chr3L	16884192	16884391	200	*	lola_i_peaks_1_peak_964	358.595	FBgn0261565	Lmpt	2100	TRUE	distal	3	peb
chr3R	7644529	7644728	200	*	lola_i_peaks_1_peak_1142	350.439	FBgn0083963	Nlg3	5194	FALSE	distal	1	pk
chr3L	16985627	16985826	200	*	lola_i_peaks_1_peak_972	341.129	FBgn0261547	Exn	907	TRUE	distal	2	pnt
chr3L	18791287	18791486	200	*	lola_i_peaks_1_peak_1014	339.629	FBgn0267601	lncRNA:CR45939	9921	TRUE	distal	2	Poxm
chrX	1517167	1517366	200	*	lola_i_peaks_1_peak_1533	336.939	FBgn0025394	inc	4196	TRUE	distal	3	Ppn
chr3R	11196901	11197100	200	*	lola_i_peaks_1_peak_1196	336.766	FBgn0037870	CG18577	590	TRUE	distal	2	rdgB
chr2R	12955829	12956028	200	*	lola_i_peaks_1_peak_495	330.646	FBgn0033787	CG13321	2375	FALSE	distal	2	RpII215
chr3L	6103738	6103937	200	*	lola_i_peaks_1_peak_814	303.723	FBgn0005658	Ets65A	1359	TRUE	distal	1	rst
chr3R	11562872	11563071	200	*	lola_i_peaks_1_peak_1203	303.289	FBgn0037913	fabp	319	TRUE	distal	2	rt
chr2R	22297838	22298037	200	*	lola_i_peaks_1_peak_643	298.196	FBgn0034718	wdp	3484	FALSE	distal	2	run
chrX	3930992	3931191	200	*	lola_i_peaks_1_peak_1569	294.565	FBgn0260658	CG42541	513	FALSE	distal	2	ry
chr2L	7534970	7535169	200	*	lola_i_peaks_1_peak_131	293.261	FBgn0264895	RapGAP1	4495	TRUE	distal	1	S
chr2L	20851637	20851836	200	*	lola_i_peaks_1_peak_312	277.961	FBgn0032895	twit	840	FALSE	distal	2	sca
chr2L	3059333	3059532	200	*	lola_i_peaks_1_peak_71	268.322	FBgn0283427	FASN1	2443	TRUE	distal	3	scb
chr3R	7753661	7753860	200	*	lola_i_peaks_1_peak_1144	265.411	FBgn0037513	pyd3	3681	FALSE	distal	2	sd
chr3R	6474573	6474772	200	*	lola_i_peaks_1_peak_1124	263.996	FBgn0037448	CG15186	3637	FALSE	distal	3	shd
chr2L	5341097	5341296	200	*	lola_i_peaks_1_peak_102	263.663	FBgn0031703	CG12512	1036	TRUE	distal	2	shf
chr2R	24693231	24693430	200	*	lola_i_peaks_1_peak_703	262.756	FBgn0035050	SiaT	1054	TRUE	distal	1	skd
chr3L	14756318	14756517	200	*	lola_i_peaks_1_peak_939	262.326	FBgn0260233	CG42507	917	TRUE	distal	1	slp1
chr2R	18528674	18528873	200	*	lola_i_peaks_1_peak_585	259.396	FBgn0034356	CG10924	1343	TRUE	distal	1	sm
chr2L	13459077	13459276	200	*	lola_i_peaks_1_peak_212	248.516	FBgn0263354	CG42784	503	TRUE	distal	4	sna
chr3L	18032862	18033061	200	*	lola_i_peaks_1_peak_1003	247.263	FBgn0000568	Eip75B	5317	TRUE	distal	4	stwl
chr3R	31127415	31127614	200	*	lola_i_peaks_1_peak_1475	243.513	FBgn0039820	CG15554	1365	FALSE	distal	5	sog
chrX	18018640	18018839	200	*	lola_i_peaks_1_peak_1703	238.535	FBgn0003380	Sh	3504	TRUE	distal	2	spir
chr3R	7492300	7492499	200	*	lola_i_peaks_1_peak_1139	234.471	FBgn0015569	alpha-Est10	796	TRUE	distal	2	sr
chr3L	10086424	10086623	200	*	lola_i_peaks_1_peak_893	231.113	FBgn0040823	dpr6	2875	TRUE	distal	4	ss
chr2L	1649861	1650060	200	*	lola_i_peaks_1_peak_35	222.525	FBgn0086758	chinmo	1296	FALSE	distal	3	Su(var)3-7
chr3L	10508060	10508259	200	*	lola_i_peaks_1_peak_895	217.653	FBgn0052062	Rbfox1	7842	TRUE	distal	3	svp
chr3L	14562759	14562958	200	*	lola_i_peaks_1_peak_935	217.653	FBgn0028418	Lk	2094	FALSE	distal	1	trx
chr2R	2079731	2079930	200	*	lola_i_peaks_1_peak_335	214.016	FBgn0263780	CG17684	182283	TRUE	distal	3	tsl
chr2R	7736004	7736203	200	*	lola_i_peaks_1_peak_377	212.782	FBgn0042135	CG18812	481	FALSE	distal	3	tud
chrX	7340825	7341024	200	*	lola_i_peaks_1_peak_1601	211.599	FBgn0265457	lncRNA:CR44357	3218	TRUE	distal	5	ptc
chr2R	20330753	20330952	200	*	lola_i_peaks_1_peak_615	206.785	FBgn0034504	CG8929	2520	FALSE	distal	1	tup
chr3L	17962310	17962509	200	*	lola_i_peaks_1_peak_997	205.887	FBgn0000568	Eip75B	595	TRUE	distal	4	vn
chr3R	9057905	9058104	200	*	lola_i_peaks_1_peak_1163	197.614	FBgn0037659	Kdm2	4713	TRUE	distal	1	hid
chr3R	18916964	18917163	200	*	lola_i_peaks_1_peak_1313	196.445	FBgn0261113	Xrp1	1195	TRUE	distal	2	uzip
chr2R	9666216	9666415	200	*	lola_i_peaks_1_peak_439	192.332	FBgn0033438	Mmp2	5090	TRUE	distal	1	nAChRbeta2
chr2R	8131872	8132071	200	*	lola_i_peaks_1_peak_390	188.357	FBgn0005648	Pabp2	540	TRUE	distal	2	5-HT1A
chr3L	6709099	6709298	200	*	lola_i_peaks_1_peak_821	183.127	FBgn0035711	CG8519	1613	FALSE	distal	2	Ser
chrX	12437189	12437388	200	*	lola_i_peaks_1_peak_1636	181.962	FBgn0259680	Pkcdelta	4194	TRUE	distal	4	T48
chr3L	2122421	2122620	200	*	lola_i_peaks_1_peak_742	177.066	FBgn0052311	zormin	4022	TRUE	distal	3	Wnt2
chr2R	6089053	6089252	200	*	lola_i_peaks_1_peak_342	175.014	FBgn0000546	EcR	3527	TRUE	distal	2	Ptp10D
chr3R	22564785	22564984	200	*	lola_i_peaks_1_peak_1358	172.713	FBgn0038986	sit	2312	FALSE	distal	1	RasGAP1
chr2L	2376283	2376482	200	*	lola_i_peaks_1_peak_56	168.393	FBgn0031420	Atxn7	49	TRUE	distal	1	pdm2
chr3L	21483941	21484140	200	*	lola_i_peaks_1_peak_1062	165.856	FBgn0037085	Neu2	6544	FALSE	distal	2	unk
chr3L	17655816	17656015	200	*	lola_i_peaks_1_peak_989	162.453	FBgn0036745	CG7484	1298	FALSE	distal	1	CrebA
chr3L	5657365	5657564	200	*	lola_i_peaks_1_peak_806	162.441	FBgn0085447	sif	447	FALSE	distal	3	Fur1
chr3L	8395026	8395225	200	*	lola_i_peaks_1_peak_856	159.494	FBgn0035888	CG7120	873	FALSE	distal	1	slp2
chrX	13031290	13031489	200	*	lola_i_peaks_1_peak_1645	156.821	FBgn0265597	rad	634	TRUE	distal	4	aos
chrX	21632859	21633058	200	*	lola_i_peaks_1_peak_1744	156.821	FBgn0267704	lncRNA:flam	1067	TRUE	distal	1	ex
chr2L	7675680	7675879	200	*	lola_i_peaks_1_peak_134	155.509	FBgn0040299	Myo28B1	701	TRUE	distal	4	zfh1
chr3L	18996549	18996748	200	*	lola_i_peaks_1_peak_1025	154.721	FBgn0036837	CG18135	839	TRUE	distal	1	GluRIA
chr2L	20223328	20223527	200	*	lola_i_peaks_1_peak_296	154.582	FBgn0259996	lncRNA:CR40341	24610	FALSE	distal	3	rho
chr3L	3252079	3252278	200	*	lola_i_peaks_1_peak_764	154.582	FBgn0263617	lncRNA:CR43626	1156	TRUE	distal	1	N
chr3L	8741305	8741504	200	*	lola_i_peaks_1_peak_861	149.659	FBgn0003149	Prm	2497	TRUE	distal	4	retn
chr3R	13232821	13233020	200	*	lola_i_peaks_1_peak_1224	148.692	FBgn0000024	Ace	12342	TRUE	distal	2	mdy
chr3R	26137166	26137365	200	*	lola_i_peaks_1_peak_1416	148.649	FBgn0039415	CG6142	4111	FALSE	distal	2	Su(H)
chr2L	16315011	16315210	200	*	lola_i_peaks_1_peak_245	146.423	FBgn0000250	cact	4154	TRUE	distal	3	otk
chr2R	6500285	6500484	200	*	lola_i_peaks_1_peak_350	143.51	FBgn0267744	lncRNA:CR46075	1386	FALSE	distal	1	TkR86C
chr3L	8081924	8082123	200	*	lola_i_peaks_1_peak_848	143.51	FBgn0264705	lncRNA:CR43974	1175	TRUE	distal	2	Ac76E
chr3R	16153781	16153980	200	*	lola_i_peaks_1_peak_1268	142.852	FBgn0063649	CG6006	1100	FALSE	distal	1	B-H2
chr2R	19253972	19254171	200	*	lola_i_peaks_1_peak_603	142.591	FBgn0053453	CG33453	843	FALSE	distal	2	elB
chr3R	4717690	4717889	200	*	lola_i_peaks_1_peak_1099	140.346	FBgn0266228	lncRNA:CR44923	1608	FALSE	distal	2	ph-p
chr3L	18020960	18021159	200	*	lola_i_peaks_1_peak_1000	139.352	FBgn0000568	Eip75B	4971	TRUE	distal	2	bap
chr2R	23618028	23618227	200	*	lola_i_peaks_1_peak_667	138.053	FBgn0034883	Eglp2	1373	FALSE	distal	4	cdi
chr3R	19017378	19017577	200	*	lola_i_peaks_1_peak_1318	135.264	FBgn0026239	gukh	6551	TRUE	distal	2	scrt
chr3R	6912248	6912447	200	*	lola_i_peaks_1_peak_1129	134.655	FBgn0260642	Antp	7665	TRUE	distal	1	tok
chr3R	20309357	20309556	200	*	lola_i_peaks_1_peak_1328	132.651	FBgn0261550	CG42668	112	TRUE	distal	1	bowl
chr3L	3767899	3768098	200	*	lola_i_peaks_1_peak_772	131.577	FBgn0052264	CG32264	2267	TRUE	distal	1	Psc
chr3R	9868553	9868752	200	*	lola_i_peaks_1_peak_1175	130.671	FBgn0037766	Teh1	532	FALSE	distal	2	nvy
chr3R	23386220	23386419	200	*	lola_i_peaks_1_peak_1373	129.887	FBgn0039075	CG4393	1542	FALSE	distal	5	Con
chrX	17454880	17455079	200	*	lola_i_peaks_1_peak_1692	129.436	FBgn0030841	CG8568	2436	FALSE	distal	2	hbn
chr2R	13822156	13822355	200	*	lola_i_peaks_1_peak_507	126.11	FBgn0000662	fl(2)d	2296	TRUE	distal	3	Itp-r83A
chr2L	20829982	20830181	200	*	lola_i_peaks_1_peak_309	123.782	FBgn0051673	CG31673	472	TRUE	distal	2	dpn
chr3R	6973343	6973542	200	*	lola_i_peaks_1_peak_1131	123.068	FBgn0260642	Antp	25784	TRUE	distal	1	hdc
chr2L	11878989	11879188	200	*	lola_i_peaks_1_peak_188	122.014	FBgn0264815	Pde1c	1851	TRUE	distal	1	hig
chr3R	22368301	22368500	200	*	lola_i_peaks_1_peak_1353	119.5	FBgn0267385	PyK	864	TRUE	distal	1	Wnt5
chrX	351092	351291	200	*	lola_i_peaks_1_peak_1511	118.869	FBgn0052816	CG32816	625	TRUE	distal	3	Taf4
chr2L	17715392	17715591	200	*	lola_i_peaks_1_peak_266	117.825	FBgn0015609	CadN	10810	TRUE	distal	3	brat
chrX	13319253	13319452	200	*	lola_i_peaks_1_peak_1648	116.784	FBgn0283680	IP3K2	1948	TRUE	distal	2	hep
chr3R	18315357	18315556	200	*	lola_i_peaks_1_peak_1305	115.745	FBgn0038603	PKD	1049	FALSE	distal	4	corto
chrX	10624807	10625006	200	*	lola_i_peaks_1_peak_1627	115.176	FBgn0030222	CG9806	1681	TRUE	distal	3	Tbh
chr3L	12835549	12835748	200	*	lola_i_peaks_1_peak_921	114.708	FBgn0036316	CG10960	3097	TRUE	distal	3	Cyp18a1
chr2L	8326902	8327101	200	*	lola_i_peaks_1_peak_149	111.613	FBgn0032022	CG14275	453	FALSE	distal	4	htl
chr2R	23611146	23611345	200	*	lola_i_peaks_1_peak_665	110.017	FBgn0034885	Eglp4	1704	TRUE	distal	2	Sdc
chr3R	7306678	7306877	200	*	lola_i_peaks_1_peak_1136	109.563	FBgn0267337	rn	2185	TRUE	distal	3	cora
chrX	18214389	18214588	200	*	lola_i_peaks_1_peak_1707	109.33	FBgn0053639	CG33639	5061	TRUE	distal	2	trn
chr3L	22822515	22822714	200	*	lola_i_peaks_1_peak_1080	108.541	FBgn0027339	jim	2219	TRUE	distal	1	Wnt4
chr3R	20675876	20676075	200	*	lola_i_peaks_1_peak_1333	108.308	FBgn0266382	asRNA:CR45024	1103	FALSE	distal	1	tutl
chr2L	4331909	4332108	200	*	lola_i_peaks_1_peak_85	107.96	FBgn0020762	Atet	1903	FALSE	distal	3	dmGlut
chrX	5289778	5289977	200	*	lola_i_peaks_1_peak_1577	107.522	FBgn0261803	CG42749	6187	FALSE	distal	1	simj
chr2R	18811815	18812014	200	*	lola_i_peaks_1_peak_595	107.277	FBgn0034394	CG15096	454	TRUE	distal	2	heph
chrX	336745	336944	200	*	lola_i_peaks_1_peak_1510	106.505	FBgn0052816	CG32816	1583	TRUE	distal	1	poe
chrX	15301311	15301510	200	*	lola_i_peaks_1_peak_1670	105.491	FBgn0261703	gce	901	TRUE	distal	1	ken
chr2R	24687891	24688090	200	*	lola_i_peaks_1_peak_702	104.713	FBgn0035049	Mmp1	192	TRUE	distal	3	Sema1a
chr3L	17841138	17841337	200	*	lola_i_peaks_1_peak_991	103.692	FBgn0036759	CG5577	188	TRUE	distal	2	lbe
chr2R	20007316	20007515	200	*	lola_i_peaks_1_peak_612	103.471	FBgn0265839	lncRNA:CR44628	320	TRUE	distal	3	babo
chrX	1828451	1828650	200	*	lola_i_peaks_1_peak_1540	99.4619	FBgn0283741	prage	1203	TRUE	distal	1	fng
chr2L	16269502	16269701	200	*	lola_i_peaks_1_peak_243	99.098	FBgn0001994	crp	7460	TRUE	distal	2	msi
chr2R	8152174	8152373	200	*	lola_i_peaks_1_peak_392	98.5946	FBgn0263593	Lpin	2838	TRUE	distal	4	insc
chr3R	26117535	26117734	200	*	lola_i_peaks_1_peak_1415	98.4934	FBgn0051324	CG31324	7787	TRUE	distal	1	repo
chr2L	7029148	7029347	200	*	lola_i_peaks_1_peak_125	97.4733	FBgn0031881	MME1	1721	FALSE	distal	2	rpr
chrX	1397831	1398030	200	*	lola_i_peaks_1_peak_1526	95.3055	FBgn0024985	CG11448	4876	FALSE	distal	3	B-H1
chrX	9684852	9685051	200	*	lola_i_peaks_1_peak_1617	94.3968	FBgn0261617	nej	714	TRUE	distal	2	nmo
chrX	12710004	12710203	200	*	lola_i_peaks_1_peak_1639	93.2964	FBgn0265523	Smr	4249	TRUE	distal	4	oaf
chr2L	3648210	3648409	200	*	lola_i_peaks_1_peak_78	92.5493	FBgn0000721	for	2171	TRUE	distal	3	Tis11
chr2R	12279260	12279459	200	*	lola_i_peaks_1_peak_490	89.6282	FBgn0261611	CG42700	410	FALSE	distal	2	Hsp70Ab
chr4	980215	980414	200	*	lola_i_peaks_1_peak_1500	89.6282	FBgn0039932	fuss	1825	FALSE	distal	1	Syx1A
chr2R	13297484	13297683	200	*	lola_i_peaks_1_peak_501	88.7167	FBgn0033826	CG4734	882	TRUE	distal	2	Pex1
chr2R	22217219	22217418	200	*	lola_i_peaks_1_peak_642	88.0608	FBgn0050278	CG30278	1140	TRUE	distal	3	phyl
chr3R	23666823	23667022	200	*	lola_i_peaks_1_peak_1377	86.1864	FBgn0051145	CG31145	2735	TRUE	distal	3	Awh
chr3R	25966976	25967175	200	*	lola_i_peaks_1_peak_1409	85.0322	FBgn0259146	fid	3003	FALSE	distal	1	CASK
chr3R	24565954	24566153	200	*	lola_i_peaks_1_peak_1389	84.7157	FBgn0039209	REPTOR	5910	TRUE	distal	2	Calx
chr3R	30206019	30206218	200	*	lola_i_peaks_1_peak_1463	82.9128	FBgn0086664	snoRNA:Psi28S-2149	806	FALSE	distal	3	Su(Tpl)
chr3R	25585423	25585622	200	*	lola_i_peaks_1_peak_1403	82.4126	FBgn0011666	msi	2343	TRUE	distal	6	bnl
chr2R	20906618	20906817	200	*	lola_i_peaks_1_peak_619	82.1079	FBgn0034560	CG9235	2985	FALSE	distal	2	croc
chr2L	7358803	7359002	200	*	lola_i_peaks_1_peak_127	79.0082	FBgn0031903	Wnt10	4475	FALSE	distal	2	gcm
chr3L	4440309	4440508	200	*	lola_i_peaks_1_peak_791	78.205	FBgn0035544	CG15021	3687	FALSE	distal	2	mirr
chr2R	22596427	22596626	200	*	lola_i_peaks_1_peak_651	77.9944	FBgn0266867	lncRNA:CR45328	597	TRUE	distal	2	RhoL
chr2R	25085464	25085663	200	*	lola_i_peaks_1_peak_712	77.2726	FBgn0004919	gol	1216	FALSE	distal	1	sty
chr3R	26990176	26990375	200	*	lola_i_peaks_1_peak_1430	76.4315	FBgn0051076	CG31076	423	FALSE	distal	1	Cyp9c1
chr3R	23374431	23374630	200	*	lola_i_peaks_1_peak_1372	76.3434	FBgn0262010	CG42828	827	FALSE	distal	1	drl
chr3L	4475075	4475274	200	*	lola_i_peaks_1_peak_793	75.4172	FBgn0035550	CG11349	2106	FALSE	distal	3	jumu
chrX	2547163	2547362	200	*	lola_i_peaks_1_peak_1557	75.4172	FBgn0284408	trol	1852	FALSE	distal	4	kek1
chr3L	12794647	12794846	200	*	lola_i_peaks_1_peak_920	72.745	FBgn0261674	CG42709	3528	TRUE	distal	2	ksr
chr3R	19671646	19671845	200	*	lola_i_peaks_1_peak_1325	70.5538	FBgn0051216	Naam	295	TRUE	distal	4	Apc
chr3R	23156856	23157055	200	*	lola_i_peaks_1_peak_1363	70.1842	FBgn0004395	unk	905	TRUE	distal	2	toc
chrX	19718104	19718303	200	*	lola_i_peaks_1_peak_1731	70.0614	FBgn0031064	CG12531	718	FALSE	distal	1	ktub
chrX	17684983	17685182	200	*	lola_i_peaks_1_peak_1696	69.9274	FBgn0263258	chas	2160	TRUE	distal	2	NetA
chr2R	14514113	14514312	200	*	lola_i_peaks_1_peak_522	68.6026	FBgn0050197	CG30197	182	TRUE	distal	1	NetB
chr3L	20230399	20230598	200	*	lola_i_peaks_1_peak_1045	68.3313	FBgn0036956	CG13813	1169	FALSE	distal	3	rin
chr3R	5300703	5300902	200	*	lola_i_peaks_1_peak_1109	68.2607	FBgn0037310	Tim17b1	657	TRUE	distal	1	grim
chr2R	9544097	9544296	200	*	lola_i_peaks_1_peak_430	68.2588	FBgn0033421	CG1888	2760	TRUE	distal	2	lama
chr3L	9762031	9762230	200	*	lola_i_peaks_1_peak_887	68.1909	FBgn0266956	lncRNA:CR45407	1230	FALSE	distal	1	vri
chr2L	9490818	9491017	200	*	lola_i_peaks_1_peak_159	68.1235	FBgn0004868	Gdi	3877	FALSE	distal	1	sba
chrX	19349352	19349551	200	*	lola_i_peaks_1_peak_1727	67.2266	FBgn0086778	nAChRalpha7	1004	FALSE	distal	2	dos
chr3L	6925953	6926152	200	*	lola_i_peaks_1_peak_826	66.8734	FBgn0266962	CG45413	5896	FALSE	distal	1	spen
chr2R	19276450	19276649	200	*	lola_i_peaks_1_peak_607	65.7142	FBgn0003254	rib	817	TRUE	distal	3	klg
chr2L	16886478	16886677	200	*	lola_i_peaks_1_peak_254	65.5054	FBgn0040985	CG6115	1387	FALSE	distal	4	SamDC
chr3L	6157902	6158101	200	*	lola_i_peaks_1_peak_816	65.4429	FBgn0035685	CG13297	624	FALSE	distal	2	Khc-73
chr3L	5797343	5797542	200	*	lola_i_peaks_1_peak_810	64.2741	FBgn0035638	Tektin-C	899	FALSE	distal	2	Gs1l
chrX	17020122	17020321	200	*	lola_i_peaks_1_peak_1687	63.6729	FBgn0266354	CG45002	1822	TRUE	distal	2	Ppa
chr3L	17616973	17617172	200	*	lola_i_peaks_1_peak_987	61.8269	FBgn0000567	Eip74EF	2251	TRUE	distal	1	mspo
chr2R	17927299	17927498	200	*	lola_i_peaks_1_peak_573	61.0441	FBgn0265591	lncRNA:CR44418	27145	FALSE	distal	4	ko
chrX	14885621	14885820	200	*	lola_i_peaks_1_peak_1664	61.0441	FBgn0264078	Flo2	3134	TRUE	distal	3	geko
chr3R	22470173	22470372	200	*	lola_i_peaks_1_peak_1357	59.3457	FBgn0038975	Nrx-1	794	TRUE	distal	2	dve
chr3L	15647070	15647269	200	*	lola_i_peaks_1_peak_948	58.686	FBgn0259236	comm3	591	TRUE	distal	2	Dad
chr2L	7473315	7473514	200	*	lola_i_peaks_1_peak_130	58.4328	FBgn0260486	Ziz	1288	TRUE	distal	1	kraken
chr2R	18777441	18777640	200	*	lola_i_peaks_1_peak_594	58.1505	FBgn0034390	CG15093	562	FALSE	distal	1	Pi3K21B
chr2R	22087970	22088169	200	*	lola_i_peaks_1_peak_639	57.5034	FBgn0034692	CG13502	648	TRUE	distal	2	KrT95D
chr3L	7313819	7314018	200	*	lola_i_peaks_1_peak_833	57.4863	FBgn0035756	unc-13-4A	1022	FALSE	distal	2	Atet
chr3R	16254661	16254860	200	*	lola_i_peaks_1_peak_1276	56.5928	FBgn0040071	tara	9333	TRUE	distal	1	Spred
chr3L	18789580	18789779	200	*	lola_i_peaks_1_peak_1013	56.0964	FBgn0267601	lncRNA:CR45939	11628	TRUE	distal	1	Ptx1
chr2L	15011835	15012034	200	*	lola_i_peaks_1_peak_232	55.4133	FBgn0264438	lncRNA:CR43856	731	TRUE	distal	3	sdk
chr2R	18518106	18518305	200	*	lola_i_peaks_1_peak_583	53.5352	FBgn0262476	CG43066	3631	TRUE	distal	1	Reph
chr2L	12134027	12134226	200	*	lola_i_peaks_1_peak_193	53.3534	FBgn0032415	rho-6	715	FALSE	distal	2	CycH
chr2L	16223805	16224004	200	*	lola_i_peaks_1_peak_242	51.6858	FBgn0264392	lncRNA:CR43840	6860	FALSE	distal	3	melt
chr2R	10156097	10156296	200	*	lola_i_peaks_1_peak_449	51.0613	FBgn0265512	mlt	1319	TRUE	distal	2	caps
chr2L	12484297	12484496	200	*	lola_i_peaks_1_peak_200	47.1178	FBgn0259176	bun	807	TRUE	distal	2	Mnt
chr3L	15039237	15039436	200	*	lola_i_peaks_1_peak_942	46.7784	FBgn0261090	Sytbeta	3232	TRUE	distal	7	B4
chr3L	5343376	5343575	200	*	lola_i_peaks_1_peak_802	45.9747	FBgn0011986	tRNA:Ser-AGA-2-5	1391	FALSE	distal	3	sns
chr3L	17930050	17930249	200	*	lola_i_peaks_1_peak_994	45.4134	FBgn0267794	lncRNA:CR43174	3881	FALSE	distal	2	brk
chr2L	11904247	11904446	200	*	lola_i_peaks_1_peak_190	45.1752	FBgn0264815	Pde1c	7568	TRUE	distal	3	Mekk1
chr3L	15493906	15494105	200	*	lola_i_peaks_1_peak_945	43.589	FBgn0040805	CG12355	270	TRUE	distal	1	dlt
chr2R	16800123	16800322	200	*	lola_i_peaks_1_peak_556	42.8023	FBgn0034159	CG15615	3815	FALSE	distal	1	Oamb
chr3L	7718779	7718978	200	*	lola_i_peaks_1_peak_837	41.6791	FBgn0052373	CG32373	470	TRUE	distal	2	Ant2
