# Supplementary material for: Lola-I is a promoter pioneer factor that establishes de novo Pol II pausing during development
Source: Nat Commun. 2023 Sep 21;14:5862. doi: 10.1038/s41467-023-41408-1 (PMC10514308; doi:10.1038/s41467-023-41408-1)
Supplement: Supplementary file 7 — Supplementary Data 4 [file 41467_2023_41408_MOESM7_ESM.xlsx]

## Sheet: Supplementary table 4
WT	active ratio	0.69			Mutant	active ratio	0.036
	multipliers	parameter name	value	units		multipliers	value
		assumed half-life	20	min		assumed half-life	20
		tau_deg	28.9855	min			28.9855
		kdeg	0.0345	transcripts/min			0.0345
	1526	kprod	52.647	transcripts/min		571	19.6995
	2.56	kon	0.08832	min^-1		0.185	0.0063825
	3.71014	koff	0.128	min^-1		5.13889	0.177292
		burst size	411.305	transcripts			111.114
		burst freq	0.0522604	min^-1			0.00616071
		parameter name	value
		assumed half-life	75			assumed half-life	75
		tau_deg	108.696				108.696
		kdeg	0.0092				0.0092
	1526	kprod	14.0392			571	5.2532
	2.56	kon	0.023552			0.185	0.001702
	3.71014	koff	0.0341333			5.13889	0.0472778
		burst size	411.305				111.114
		burst freq	0.0139361				0.00164286
		parameter name	value
		assumed half-life	150			assumed half-life	150
		tau_deg	217.391				217.391
		kdeg	0.0046				0.0046
	1526	kprod	7.0196			571	2.6266
	2.56	kon	0.011776			0.185	0.000851
	3.71014	koff	0.0170667			5.13889	0.0236389
		burst size	411.305				111.114
		burst freq	0.00696805				0.000821429

## Sheet: readme
The calculation of various transcription model parameters were calculated as a ratio to the degradation rate constant that is not known. The sheet shows the various model parameters if we assume degration half lives to be 20, 75 and 150 mins, which are within reasonable limits.
WT	wildtype embryos
Mutant	mutant embryos
active ratio	ratio of nuclei with / without nascent transcripts
multipliers	rate constansts with respect to unit degration rate constant
assumed half-life	assumed half-life of the mRNA
tau_deg	assumed half-life / ln 2
kdeg	degradation rate constant
kprod	production rate constant
kon	on rate constant
koff	off rate constant
burst size	transcription burst size
burst freq	transcription burst frequency
