# Supplementary material for: Lola-I is a promoter pioneer factor that establishes de novo Pol II pausing during development
Source: Nat Commun. 2023 Sep 21;14:5862. doi: 10.1038/s41467-023-41408-1 (PMC10514308; doi:10.1038/s41467-023-41408-1)
Supplement: Supplementary file 8 — Supplementary Data 5 [file 41467_2023_41408_MOESM8_ESM.xlsx]

## Sheet: chipseq,atac,mnase_correlations
name	Dme_emb_14-17h_Lola_I_1	Dme_emb_14-17h_Lola_I_2	Dme_emb_14-17h_Rpb3_1	Dme_emb_14-17h_Rpb3_2	Dme_emb_14-17h_Rpb3_3	Dme_emb_14-17h_WCE_1	Dme_emb_14-17h_WCE_2	Dme_emb_14-17h_WCE_3	Dme_emb_2-4h_Rpb3_1	Dme_emb_2-4h_Rpb3_2	Dme_emb_2-4h_Rpb3_3	Dme_emb_2-4h_WCE_1	Dme_emb_2-4h_WCE_2	Dme_emb_2-4h_WCE_3	ATAC-seq in Lola-I mutant ORC4 14-17hrs embryo Rep1	ATAC-seq in Lola-I mutant ORC4 14-17hrs embryo Rep2	ATAC-seq in Lola-I mutant ORC4 17-20hrs embryo Rep1	ATAC-seq in Lola-I mutant ORC4 17-20hrs embryo Rep2	dme_emb_act_Lola_I_orc4_14-17h_Rpb3_1	dme_emb_act_Lola_I_orc4_14-17h_Rpb3_2	dme_emb_act_Lola_I_orc4_14-17h_WCE_1	dme_emb_act_Lola_I_orc4_14-17h_WCE_2	ATAC-seq in Lola-I rescue 14-17hrs embryo Rep1	ATAC-seq in Lola-I rescue 14-17hrs embryo Rep2	Dme_emb_orc4_14-17h_Rpb3_1	Dme_emb_orc4_14-17h_Rpb3_2	Dme_emb_orc4_14-17h_Rpb3_3	Dme_emb_orc4_14-17h_WCE_1	Dme_emb_orc4_14-17h_WCE_2	Dme_emb_orc4_14-17h_WCE_3	ATAC-seq in Lola-I mutant transheterozygous ORE50/ORC4 14-17hrs embryo Rep1	ATAC-seq in Lola-I mutant transheterozygous ORE50/ORC4 14-17hrs embryo Rep2	ATAC-seq in wildtype OregonR 14-17hrs embryo Rep1	ATAC-seq in wildtype OregonR 14-17hrs embryo Rep2	ATAC-seq in wildtype INTACT Epidermis 14-17hrs embryo Rep1	ATAC-seq in wildtype INTACT Epidermis 14-17hrs embryo Rep2	ATAC-seq in wildtype INTACT Gut 14-17hrs embryo Rep1	ATAC-seq in wildtype INTACT Gut 14-17hrs embryo Rep2	ATAC-seq in wildtype INTACT Gut 14-17hrs embryo Rep3	ATAC-seq in Lola-I mutant ORC4 Gut 14-17hrs embryo Rep1	ATAC-seq in Lola-I mutant ORC4 Gut 14-17hrs embryo Rep2	Dme_MNase_14-17h_1	Dme_MNase_14-17h_2	Dme_MNase_2-4h_1	Dme_MNase_orc4_14-17h_1	Dme_MNase_orc4_14-17h_2	ATAC-seq in wildtype INTACT Muscle 14-17hrs embryo Rep1	ATAC-seq in wildtype INTACT Muscle 14-17hrs embryo Rep2	ATAC-seq in wildtype INTACT Neuron 14-17hrs embryo Rep1
Dme_emb_14-17h_Lola_I_1	1	0.933683	0.259131	0.286466	0.265331	0.240612	0.263856	0.313082	0.0755981	0.0779913	0.0780222	0.230254	0.298926	0.263883	0.174788	0.175531	0.131147	0.137594	0.232642	0.253087	0.231236	0.246055	0.257014	0.242077	0.192271	0.205217	0.210554	0.247229	0.26838	0.271412	0.162012	0.168737	0.242737	0.267443	0.316961	0.318784	0.182166	0.294186	0.294518	0.188277	0.198747	0.132071	0.139404	0.202972	0.168921	0.176404	0.28985	0.280714	0.315635
Dme_emb_14-17h_Lola_I_2	0.933683	1	0.285078	0.308726	0.283133	0.13717	0.185624	0.239835	0.0743443	0.0825709	0.0831319	0.139939	0.244398	0.209322	0.202989	0.203638	0.152658	0.153198	0.274188	0.293204	0.136875	0.145046	0.294853	0.265354	0.226452	0.237151	0.243939	0.205225	0.165576	0.166552	0.204997	0.200598	0.273076	0.308158	0.347037	0.351289	0.201979	0.310779	0.315088	0.198898	0.226665	-0.0279516	-0.0136075	0.0621262	0.0236996	0.0288189	0.320192	0.313626	0.347318
Dme_emb_14-17h_Rpb3_1	0.259131	0.285078	1	0.977388	0.969541	0.300537	0.404989	0.490291	0.702402	0.751163	0.749318	0.347873	0.522835	0.425923	0.480773	0.479276	0.36467	0.349927	0.856854	0.83407	0.299011	0.309576	0.566177	0.530704	0.920108	0.882868	0.856167	0.47965	0.371255	0.36037	0.496873	0.496469	0.520731	0.552863	0.598948	0.681784	0.427327	0.634692	0.631252	0.511803	0.600135	-0.0317202	0.00327614	0.0680772	-0.0195318	-0.00467065	0.56871	0.585693	0.641657
Dme_emb_14-17h_Rpb3_2	0.286466	0.308726	0.977388	1	0.969649	0.26206	0.371185	0.492581	0.681272	0.720826	0.719647	0.315393	0.51929	0.421646	0.499054	0.497139	0.385429	0.370737	0.892222	0.873236	0.321432	0.329173	0.586244	0.547704	0.923985	0.915602	0.890852	0.452127	0.370045	0.360702	0.510915	0.510616	0.536978	0.573626	0.616884	0.699715	0.431811	0.64796	0.638723	0.519623	0.612616	-0.0436085	-0.00657547	0.0675329	-0.0297033	-0.012344	0.590196	0.608091	0.660989
Dme_emb_14-17h_Rpb3_3	0.265331	0.283133	0.969541	0.969649	1	0.286107	0.385708	0.483865	0.661609	0.702611	0.700447	0.330787	0.520141	0.41749	0.464283	0.464016	0.350288	0.341403	0.838406	0.819221	0.300825	0.309365	0.555313	0.524466	0.894553	0.866484	0.856107	0.458967	0.368644	0.353862	0.479269	0.487856	0.514553	0.540585	0.586631	0.680361	0.427408	0.641177	0.63355	0.511577	0.605465	-0.0295746	0.00319288	0.0865263	-0.0167205	0.00045399	0.582604	0.603213	0.6299
Dme_emb_14-17h_WCE_1	0.240612	0.13717	0.300537	0.26206	0.286107	1	0.879043	0.692762	0.254598	0.255122	0.256633	0.886614	0.640337	0.620765	0.243341	0.283505	0.224463	0.215014	0.174383	0.195592	0.43365	0.483763	0.312378	0.333159	0.289957	0.258373	0.268116	0.791362	0.712253	0.70494	0.258306	0.276512	0.318484	0.30581	0.362329	0.353919	0.251298	0.349072	0.342239	0.322416	0.303895	0.608514	0.606471	0.632218	0.572699	0.579117	0.323018	0.30772	0.365798
Dme_emb_14-17h_WCE_2	0.263856	0.185624	0.404989	0.371185	0.385708	0.879043	1	0.755618	0.341732	0.350036	0.35179	0.879118	0.708086	0.677711	0.334466	0.37737	0.28526	0.278816	0.288757	0.309841	0.492933	0.534766	0.412304	0.420499	0.406588	0.379342	0.391473	0.841967	0.742067	0.73118	0.349181	0.362008	0.406625	0.405627	0.463381	0.463189	0.318783	0.446258	0.439993	0.402637	0.409957	0.524041	0.535269	0.574497	0.496205	0.504622	0.424665	0.412112	0.472899
Dme_emb_14-17h_WCE_3	0.313082	0.239835	0.490291	0.492581	0.483865	0.692762	0.755618	1	0.413169	0.418715	0.419929	0.764984	0.761391	0.713618	0.421938	0.452102	0.347398	0.346808	0.385309	0.405434	0.655651	0.682157	0.518731	0.527495	0.487031	0.491453	0.509519	0.768543	0.777141	0.767488	0.419004	0.431009	0.50501	0.510136	0.56404	0.568108	0.384518	0.556001	0.540578	0.490603	0.519183	0.473046	0.500327	0.551812	0.441506	0.462796	0.516634	0.507151	0.572375
Dme_emb_2-4h_Rpb3_1	0.0755981	0.0743443	0.702402	0.681272	0.661609	0.254598	0.341732	0.413169	1	0.967792	0.966884	0.354823	0.470981	0.416046	0.401408	0.404137	0.291978	0.291312	0.651603	0.639531	0.257658	0.260879	0.449438	0.411832	0.701584	0.686912	0.665084	0.427729	0.325285	0.314648	0.410534	0.405952	0.410119	0.444606	0.466903	0.510183	0.335066	0.483196	0.482077	0.419255	0.481257	-0.00197372	0.0219029	-0.0183628	-0.00474185	0.0031031	0.431935	0.443053	0.490755
Dme_emb_2-4h_Rpb3_2	0.0779913	0.0825709	0.751163	0.720826	0.702611	0.255122	0.350036	0.418715	0.967792	1	0.999142	0.357178	0.482478	0.42413	0.421612	0.424984	0.303045	0.305043	0.68732	0.674	0.251156	0.253761	0.470575	0.430681	0.74336	0.719625	0.698026	0.437841	0.323508	0.315183	0.431255	0.427462	0.431997	0.467881	0.486985	0.533623	0.355932	0.502545	0.505132	0.439596	0.5089	-0.0175353	0.00946452	-0.0241349	-0.0179475	-0.00997366	0.453567	0.465294	0.511881
Dme_emb_2-4h_Rpb3_3	0.0780222	0.0831319	0.749318	0.719647	0.700447	0.256633	0.35179	0.419929	0.966884	0.999142	1	0.358292	0.483775	0.426419	0.42347	0.427973	0.304438	0.306849	0.6916	0.6788	0.249381	0.251887	0.472576	0.431911	0.745396	0.722539	0.700861	0.441135	0.323951	0.315664	0.434646	0.430475	0.433871	0.470407	0.489113	0.535503	0.35683	0.502752	0.50531	0.440556	0.509244	-0.0189126	0.00828744	-0.0249875	-0.0188988	-0.0113012	0.45635	0.467888	0.514334
Dme_emb_2-4h_WCE_1	0.230254	0.139939	0.347873	0.315393	0.330787	0.886614	0.879118	0.764984	0.354823	0.357178	0.358292	1	0.720666	0.691266	0.303303	0.340355	0.264352	0.25856	0.22167	0.247506	0.569758	0.607257	0.382674	0.403035	0.349425	0.32421	0.336306	0.83742	0.770671	0.765685	0.309862	0.325793	0.382756	0.371627	0.427409	0.41758	0.286916	0.405211	0.394922	0.372848	0.376305	0.604784	0.619743	0.631402	0.571913	0.582349	0.385324	0.371174	0.431445
Dme_emb_2-4h_WCE_2	0.298926	0.244398	0.522835	0.51929	0.520141	0.640337	0.708086	0.761391	0.470981	0.482478	0.483775	0.720666	1	0.723443	0.450446	0.481469	0.36537	0.370605	0.433064	0.451205	0.575017	0.598952	0.554435	0.550867	0.522704	0.522541	0.544415	0.746409	0.696605	0.690494	0.459799	0.471735	0.537649	0.545848	0.582233	0.593552	0.403931	0.581962	0.573068	0.516829	0.55979	0.388207	0.410313	0.46825	0.365796	0.383774	0.548336	0.539451	0.592241
Dme_emb_2-4h_WCE_3	0.263883	0.209322	0.425923	0.421646	0.41749	0.620765	0.677711	0.713618	0.416046	0.42413	0.426419	0.691266	0.723443	1	0.436703	0.475173	0.359959	0.359323	0.359553	0.379247	0.513993	0.540039	0.521992	0.514833	0.444637	0.446224	0.471591	0.720008	0.662215	0.653487	0.443166	0.451757	0.504336	0.522875	0.551117	0.550208	0.375196	0.536827	0.531623	0.482053	0.524312	0.372771	0.38966	0.437415	0.346258	0.359157	0.515362	0.50758	0.557036
ATAC-seq in Lola-I mutant ORC4 14-17hrs embryo Rep1	0.174788	0.202989	0.480773	0.499054	0.464283	0.243341	0.334466	0.421938	0.401408	0.421612	0.42347	0.303303	0.450446	0.436703	1	0.764069	0.588552	0.5729	0.531793	0.543537	0.238536	0.243621	0.792707	0.754824	0.570195	0.59177	0.621679	0.480969	0.336866	0.333381	0.764627	0.745692	0.737658	0.77808	0.766131	0.756976	0.511601	0.68913	0.701235	0.634532	0.772582	-0.0977342	-0.0601253	0.00241764	-0.0701377	-0.0562677	0.7366	0.733069	0.756271
ATAC-seq in Lola-I mutant ORC4 14-17hrs embryo Rep2	0.175531	0.203638	0.479276	0.497139	0.464016	0.283505	0.37737	0.452102	0.404137	0.424984	0.427973	0.340355	0.481469	0.475173	0.764069	1	0.617155	0.633649	0.550691	0.56587	0.246612	0.254591	0.840402	0.797462	0.58526	0.609555	0.641037	0.526883	0.373325	0.363203	0.814883	0.794508	0.773924	0.82104	0.804043	0.793475	0.539144	0.717957	0.734209	0.666022	0.805071	-0.0806682	-0.0424917	0.0223758	-0.0456181	-0.0311922	0.772159	0.766322	0.79545
ATAC-seq in Lola-I mutant ORC4 17-20hrs embryo Rep1	0.131147	0.152658	0.36467	0.385429	0.350288	0.224463	0.28526	0.347398	0.291978	0.303045	0.304438	0.264352	0.36537	0.359959	0.588552	0.617155	1	0.484486	0.415932	0.430231	0.20757	0.212892	0.648581	0.618775	0.44397	0.467394	0.484517	0.395111	0.289112	0.288296	0.627682	0.60564	0.605709	0.63309	0.617223	0.603666	0.395243	0.534192	0.542597	0.49339	0.595193	-0.0440381	-0.0129937	0.0372805	-0.0197317	-0.00525302	0.594122	0.585473	0.608924
ATAC-seq in Lola-I mutant ORC4 17-20hrs embryo Rep2	0.137594	0.153198	0.349927	0.370737	0.341403	0.215014	0.278816	0.346808	0.291312	0.305043	0.306849	0.25856	0.370605	0.359323	0.5729	0.633649	0.484486	1	0.392572	0.401993	0.212602	0.217001	0.646157	0.619159	0.419154	0.440933	0.463831	0.385736	0.283073	0.279959	0.605202	0.58982	0.600979	0.625624	0.600831	0.587702	0.395663	0.536106	0.544886	0.500029	0.596758	-0.0384272	-0.0117338	0.0391175	-0.00906914	0.00207908	0.583858	0.576173	0.593646
dme_emb_act_Lola_I_orc4_14-17h_Rpb3_1	0.232642	0.274188	0.856854	0.892222	0.838406	0.174383	0.288757	0.385309	0.651603	0.68732	0.6916	0.22167	0.433064	0.359553	0.531793	0.550691	0.415932	0.392572	1	0.98233	0.183436	0.186498	0.606651	0.540472	0.924272	0.943515	0.918236	0.413549	0.268659	0.258056	0.587328	0.577321	0.532526	0.590287	0.625903	0.695443	0.428502	0.616177	0.616337	0.511701	0.610473	-0.169823	-0.130525	-0.0690276	-0.146601	-0.133263	0.608726	0.625742	0.664559
dme_emb_act_Lola_I_orc4_14-17h_Rpb3_2	0.253087	0.293204	0.83407	0.873236	0.819221	0.195592	0.309841	0.405434	0.639531	0.674	0.6788	0.247506	0.451205	0.379247	0.543537	0.56587	0.430231	0.401993	0.98233	1	0.202982	0.204025	0.616146	0.556941	0.931059	0.955832	0.93758	0.441425	0.288039	0.278002	0.603614	0.593652	0.544918	0.602629	0.64403	0.708661	0.431337	0.622923	0.622747	0.517284	0.623076	-0.162571	-0.122058	-0.0582265	-0.138283	-0.123804	0.626572	0.641582	0.679196
dme_emb_act_Lola_I_orc4_14-17h_WCE_1	0.231236	0.136875	0.299011	0.321432	0.300825	0.43365	0.492933	0.655651	0.257658	0.251156	0.249381	0.569758	0.575017	0.513993	0.238536	0.246612	0.20757	0.212602	0.183436	0.202982	1	0.979663	0.309012	0.352472	0.257807	0.277886	0.284491	0.44985	0.675018	0.685085	0.179666	0.193663	0.310064	0.286358	0.33643	0.327622	0.210224	0.351494	0.318067	0.298595	0.307632	0.575462	0.618257	0.619415	0.54269	0.573148	0.297283	0.285537	0.343148
dme_emb_act_Lola_I_orc4_14-17h_WCE_2	0.246055	0.145046	0.309576	0.329173	0.309365	0.483763	0.534766	0.682157	0.260879	0.253761	0.251887	0.607257	0.598952	0.540039	0.243621	0.254591	0.212892	0.217001	0.186498	0.204025	0.979663	1	0.319356	0.360787	0.264792	0.282003	0.288367	0.48011	0.704369	0.714678	0.187634	0.20372	0.319227	0.293914	0.34653	0.33708	0.215046	0.360869	0.328783	0.306169	0.313318	0.610467	0.651479	0.652221	0.575027	0.604255	0.304267	0.291796	0.351773
ATAC-seq in Lola-I rescue 14-17hrs embryo Rep1	0.257014	0.294853	0.566177	0.586244	0.555313	0.312378	0.412304	0.518731	0.449438	0.470575	0.472576	0.382674	0.554435	0.521992	0.792707	0.840402	0.648581	0.646157	0.606651	0.616146	0.309012	0.319356	1	0.961622	0.640116	0.66543	0.700941	0.565365	0.405569	0.396499	0.900661	0.88373	0.928498	0.947618	0.899316	0.887999	0.581937	0.805818	0.816743	0.722666	0.870499	-0.0831488	-0.0428535	0.0410454	-0.0584392	-0.0407566	0.865197	0.855564	0.88755
ATAC-seq in Lola-I rescue 14-17hrs embryo Rep2	0.242077	0.265354	0.530704	0.547704	0.524466	0.333159	0.420499	0.527495	0.411832	0.430681	0.431911	0.403035	0.550867	0.514833	0.754824	0.797462	0.618775	0.619159	0.540472	0.556941	0.352472	0.360787	0.961622	1	0.586923	0.612532	0.650282	0.556733	0.430031	0.420956	0.876249	0.871896	0.933311	0.915682	0.87351	0.855477	0.557267	0.785476	0.79303	0.696275	0.844407	-0.0172725	0.0181628	0.106135	0.00395458	0.0217209	0.837025	0.822841	0.856998
Dme_emb_orc4_14-17h_Rpb3_1	0.192271	0.226452	0.920108	0.923985	0.894553	0.289957	0.406588	0.487031	0.701584	0.74336	0.745396	0.349425	0.522704	0.444637	0.570195	0.58526	0.44397	0.419154	0.924272	0.931059	0.257807	0.264792	0.640116	0.586923	1	0.980161	0.964414	0.542098	0.366362	0.355704	0.608809	0.598806	0.573471	0.621797	0.669841	0.738189	0.456196	0.653556	0.654771	0.557282	0.665677	-0.113503	-0.0709881	-0.00892021	-0.0948146	-0.0787007	0.647875	0.66314	0.703111
Dme_emb_orc4_14-17h_Rpb3_2	0.205217	0.237151	0.882868	0.915602	0.866484	0.258373	0.379342	0.491453	0.686912	0.719625	0.722539	0.32421	0.522541	0.446224	0.59177	0.609555	0.467394	0.440933	0.943515	0.955832	0.277886	0.282003	0.66543	0.612532	0.980161	1	0.985482	0.523066	0.368408	0.357701	0.637941	0.627793	0.598242	0.648139	0.693631	0.757276	0.463417	0.667261	0.664587	0.568597	0.681844	-0.124769	-0.0800581	-0.0141172	-0.105634	-0.0879306	0.670385	0.684787	0.725447
Dme_emb_orc4_14-17h_Rpb3_3	0.210554	0.243939	0.856167	0.890852	0.856107	0.268116	0.391473	0.509519	0.665084	0.698026	0.700861	0.336306	0.544415	0.471591	0.621679	0.641037	0.484517	0.463831	0.918236	0.93758	0.284491	0.288367	0.700941	0.650282	0.964414	0.985482	1	0.54708	0.384502	0.374079	0.672024	0.663037	0.63407	0.682051	0.726763	0.788017	0.485923	0.69801	0.695865	0.600386	0.723524	-0.134491	-0.0892942	-0.0132523	-0.114161	-0.0947171	0.710476	0.724557	0.752725
Dme_emb_orc4_14-17h_WCE_1	0.247229	0.205225	0.47965	0.452127	0.458967	0.791362	0.841967	0.768543	0.427729	0.437841	0.441135	0.83742	0.746409	0.720008	0.480969	0.526883	0.395111	0.385736	0.413549	0.441425	0.44985	0.48011	0.565365	0.556733	0.542098	0.523066	0.54708	1	0.732566	0.712981	0.509838	0.515455	0.528729	0.545071	0.612505	0.615156	0.415156	0.56921	0.568537	0.523715	0.567518	0.320748	0.34118	0.400251	0.33169	0.34155	0.573855	0.565031	0.620385
Dme_emb_orc4_14-17h_WCE_2	0.26838	0.165576	0.371255	0.370045	0.368644	0.712253	0.742067	0.777141	0.325285	0.323508	0.323951	0.770671	0.696605	0.662215	0.336866	0.373325	0.289112	0.283073	0.268659	0.288039	0.675018	0.704369	0.405569	0.430031	0.366362	0.368408	0.384502	0.732566	1	0.797443	0.319245	0.335839	0.39463	0.386022	0.449404	0.44727	0.305941	0.453721	0.436522	0.410323	0.411702	0.577825	0.602443	0.625227	0.581183	0.59927	0.410427	0.398493	0.462727
Dme_emb_orc4_14-17h_WCE_3	0.271412	0.166552	0.36037	0.360702	0.353862	0.70494	0.73118	0.767488	0.314648	0.315183	0.315664	0.765685	0.690494	0.653487	0.333381	0.363203	0.288296	0.279959	0.258056	0.278002	0.685085	0.714678	0.396499	0.420956	0.355704	0.357701	0.374079	0.712981	0.797443	1	0.306365	0.322417	0.383139	0.378659	0.441006	0.433194	0.301395	0.444728	0.42688	0.395532	0.406657	0.594167	0.624168	0.638478	0.598848	0.619095	0.395503	0.382172	0.444821
ATAC-seq in Lola-I mutant transheterozygous ORE50/ORC4 14-17hrs embryo Rep1	0.162012	0.204997	0.496873	0.510915	0.479269	0.258306	0.349181	0.419004	0.410534	0.431255	0.434646	0.309862	0.459799	0.443166	0.764627	0.814883	0.627682	0.605202	0.587328	0.603614	0.179666	0.187634	0.900661	0.876249	0.608809	0.637941	0.672024	0.509838	0.319245	0.306365	1	0.951643	0.857574	0.871949	0.836402	0.815247	0.530597	0.724065	0.740767	0.660439	0.812139	-0.144763	-0.107326	-0.0394374	-0.122709	-0.108761	0.801016	0.793605	0.815132
ATAC-seq in Lola-I mutant transheterozygous ORE50/ORC4 14-17hrs embryo Rep2	0.168737	0.200598	0.496469	0.510616	0.487856	0.276512	0.362008	0.431009	0.405952	0.427462	0.430475	0.325793	0.471735	0.451757	0.745692	0.794508	0.60564	0.58982	0.577321	0.593652	0.193663	0.20372	0.88373	0.871896	0.598806	0.627793	0.663037	0.515455	0.335839	0.322417	0.951643	1	0.848581	0.852086	0.823501	0.808373	0.52448	0.725212	0.740942	0.655166	0.807991	-0.111416	-0.0767609	-0.00537518	-0.0900715	-0.076169	0.792517	0.784667	0.801001
ATAC-seq in wildtype OregonR 14-17hrs embryo Rep1	0.242737	0.273076	0.520731	0.536978	0.514553	0.318484	0.406625	0.50501	0.410119	0.431997	0.433871	0.382756	0.537649	0.504336	0.737658	0.773924	0.605709	0.600979	0.532526	0.544918	0.310064	0.319227	0.928498	0.933311	0.573471	0.598242	0.63407	0.528729	0.39463	0.383139	0.857574	0.848581	1	0.925638	0.855512	0.840505	0.54127	0.756288	0.763871	0.674942	0.815604	-0.0392602	-0.00449424	0.0823762	-0.0279517	-0.010342	0.828655	0.816626	0.842558
ATAC-seq in wildtype OregonR 14-17hrs embryo Rep2	0.267443	0.308158	0.552863	0.573626	0.540585	0.30581	0.405627	0.510136	0.444606	0.467881	0.470407	0.371627	0.545848	0.522875	0.77808	0.82104	0.63309	0.625624	0.590287	0.602629	0.286358	0.293914	0.947618	0.915682	0.621797	0.648139	0.682051	0.545071	0.386022	0.378659	0.871949	0.852086	0.925638	1	0.889639	0.880303	0.570993	0.793775	0.803517	0.710901	0.857265	-0.0884611	-0.0494531	0.0347772	-0.0740984	-0.0574556	0.85449	0.846023	0.877847
ATAC-seq in wildtype INTACT Epidermis 14-17hrs embryo Rep1	0.316961	0.347037	0.598948	0.616884	0.586631	0.362329	0.463381	0.56404	0.466903	0.486985	0.489113	0.427409	0.582233	0.551117	0.766131	0.804043	0.617223	0.600831	0.625903	0.64403	0.33643	0.34653	0.899316	0.87351	0.669841	0.693631	0.726763	0.612505	0.449404	0.441006	0.836402	0.823501	0.855512	0.889639	1	0.943089	0.587057	0.824071	0.827524	0.712223	0.859326	-0.0569861	-0.0129822	0.0678806	-0.0329979	-0.0147119	0.901444	0.893128	0.924834
ATAC-seq in wildtype INTACT Epidermis 14-17hrs embryo Rep2	0.318784	0.351289	0.681784	0.699715	0.680361	0.353919	0.463189	0.568108	0.510183	0.533623	0.535503	0.41758	0.593552	0.550208	0.756976	0.793475	0.603666	0.587702	0.695443	0.708661	0.327622	0.33708	0.887999	0.855477	0.738189	0.757276	0.788017	0.615156	0.44727	0.433194	0.815247	0.808373	0.840505	0.880303	0.943089	1	0.596638	0.848773	0.854821	0.718672	0.875442	-0.0789999	-0.0343336	0.0559757	-0.0536756	-0.033356	0.915105	0.911797	0.94667
ATAC-seq in wildtype INTACT Gut 14-17hrs embryo Rep1	0.182166	0.201979	0.427327	0.431811	0.427408	0.251298	0.318783	0.384518	0.335066	0.355932	0.35683	0.286916	0.403931	0.375196	0.511601	0.539144	0.395243	0.395663	0.428502	0.431337	0.210224	0.215046	0.581937	0.557267	0.456196	0.463417	0.485923	0.415156	0.305941	0.301395	0.530597	0.52448	0.54127	0.570993	0.587057	0.596638	1	0.607483	0.613536	0.532388	0.619632	-0.0204981	0.00270439	0.0626456	0.00246532	0.0114178	0.553108	0.557847	0.586298
ATAC-seq in wildtype INTACT Gut 14-17hrs embryo Rep2	0.294186	0.310779	0.634692	0.64796	0.641177	0.349072	0.446258	0.556001	0.483196	0.502545	0.502752	0.405211	0.581962	0.536827	0.68913	0.717957	0.534192	0.536106	0.616177	0.622923	0.351494	0.360869	0.805818	0.785476	0.653556	0.667261	0.69801	0.56921	0.453721	0.444728	0.724065	0.725212	0.756288	0.793775	0.824071	0.848773	0.607483	1	0.881121	0.720232	0.874183	-0.0023175	0.0323451	0.121962	0.0211352	0.0360311	0.758079	0.758105	0.811283
ATAC-seq in wildtype INTACT Gut 14-17hrs embryo Rep3	0.294518	0.315088	0.631252	0.638723	0.63355	0.342239	0.439993	0.540578	0.482077	0.505132	0.50531	0.394922	0.573068	0.531623	0.701235	0.734209	0.542597	0.544886	0.616337	0.622747	0.318067	0.328783	0.816743	0.79303	0.654771	0.664587	0.695865	0.568537	0.436522	0.42688	0.740767	0.740942	0.763871	0.803517	0.827524	0.854821	0.613536	0.881121	1	0.730386	0.88367	-0.0263056	0.00873094	0.0958313	-0.00109485	0.0147285	0.768604	0.767909	0.814581
ATAC-seq in Lola-I mutant ORC4 Gut 14-17hrs embryo Rep1	0.188277	0.198898	0.511803	0.519623	0.511577	0.322416	0.402637	0.490603	0.419255	0.439596	0.440556	0.372848	0.516829	0.482053	0.634532	0.666022	0.49339	0.500029	0.511701	0.517284	0.298595	0.306169	0.722666	0.696275	0.557282	0.568597	0.600386	0.523715	0.410323	0.395532	0.660439	0.655166	0.674942	0.710901	0.712223	0.718672	0.532388	0.720232	0.730386	1	0.771489	-0.00129983	0.0306922	0.0972967	0.0174728	0.034835	0.676168	0.677006	0.703611
ATAC-seq in Lola-I mutant ORC4 Gut 14-17hrs embryo Rep2	0.198747	0.226665	0.600135	0.612616	0.605465	0.303895	0.409957	0.519183	0.481257	0.5089	0.509244	0.376305	0.55979	0.524312	0.772582	0.805071	0.595193	0.596758	0.610473	0.623076	0.307632	0.313318	0.870499	0.844407	0.665677	0.681844	0.723524	0.567518	0.411702	0.406657	0.812139	0.807991	0.815604	0.857265	0.859326	0.875442	0.619632	0.874183	0.88367	0.771489	1	-0.083775	-0.0435328	0.0434157	-0.0599975	-0.0427797	0.81695	0.815169	0.841297
Dme_MNase_14-17h_1	0.132071	-0.0279516	-0.0317202	-0.0436085	-0.0295746	0.608514	0.524041	0.473046	-0.00197372	-0.0175353	-0.0189126	0.604784	0.388207	0.372771	-0.0977342	-0.0806682	-0.0440381	-0.0384272	-0.169823	-0.162571	0.575462	0.610467	-0.0831488	-0.0172725	-0.113503	-0.124769	-0.134491	0.320748	0.577825	0.594167	-0.144763	-0.111416	-0.0392602	-0.0884611	-0.0569861	-0.0789999	-0.0204981	-0.0023175	-0.0263056	-0.00129983	-0.083775	1	0.943969	0.902713	0.876383	0.880707	-0.0912079	-0.107885	-0.0545878
Dme_MNase_14-17h_2	0.139404	-0.0136075	0.00327614	-0.00657547	0.00319288	0.606471	0.535269	0.500327	0.0219029	0.00946452	0.00828744	0.619743	0.410313	0.38966	-0.0601253	-0.0424917	-0.0129937	-0.0117338	-0.130525	-0.122058	0.618257	0.651479	-0.0428535	0.0181628	-0.0709881	-0.0800581	-0.0892942	0.34118	0.602443	0.624168	-0.107326	-0.0767609	-0.00449424	-0.0494531	-0.0129822	-0.0343336	0.00270439	0.0323451	0.00873094	0.0306922	-0.0435328	0.943969	1	0.882955	0.852937	0.863113	-0.0468489	-0.0623528	-0.010748
Dme_MNase_2-4h_1	0.202972	0.0621262	0.0680772	0.0675329	0.0865263	0.632218	0.574497	0.551812	-0.0183628	-0.0241349	-0.0249875	0.631402	0.46825	0.437415	0.00241764	0.0223758	0.0372805	0.0391175	-0.0690276	-0.0582265	0.619415	0.652221	0.0410454	0.106135	-0.00892021	-0.0141172	-0.0132523	0.400251	0.625227	0.638478	-0.0394374	-0.00537518	0.0823762	0.0347772	0.0678806	0.0559757	0.0626456	0.121962	0.0958313	0.0972967	0.0434157	0.902713	0.882955	1	0.819956	0.829128	0.0401886	0.0253513	0.0716619
Dme_MNase_orc4_14-17h_1	0.168921	0.0236996	-0.0195318	-0.0297033	-0.0167205	0.572699	0.496205	0.441506	-0.00474185	-0.0179475	-0.0188988	0.571913	0.365796	0.346258	-0.0701377	-0.0456181	-0.0197317	-0.00906914	-0.146601	-0.138283	0.54269	0.575027	-0.0584392	0.00395458	-0.0948146	-0.105634	-0.114161	0.33169	0.581183	0.598848	-0.122709	-0.0900715	-0.0279517	-0.0740984	-0.0329979	-0.0536756	0.00246532	0.0211352	-0.00109485	0.0174728	-0.0599975	0.876383	0.852937	0.819956	1	0.926182	-0.0612956	-0.0780721	-0.0267483
Dme_MNase_orc4_14-17h_2	0.176404	0.0288189	-0.00467065	-0.012344	0.00045399	0.579117	0.504622	0.462796	0.0031031	-0.00997366	-0.0113012	0.582349	0.383774	0.359157	-0.0562677	-0.0311922	-0.00525302	0.00207908	-0.133263	-0.123804	0.573148	0.604255	-0.0407566	0.0217209	-0.0787007	-0.0879306	-0.0947171	0.34155	0.59927	0.619095	-0.108761	-0.076169	-0.010342	-0.0574556	-0.0147119	-0.033356	0.0114178	0.0360311	0.0147285	0.034835	-0.0427797	0.880707	0.863113	0.829128	0.926182	1	-0.0412891	-0.0573904	-0.00874918
ATAC-seq in wildtype INTACT Muscle 14-17hrs embryo Rep1	0.28985	0.320192	0.56871	0.590196	0.582604	0.323018	0.424665	0.516634	0.431935	0.453567	0.45635	0.385324	0.548336	0.515362	0.7366	0.772159	0.594122	0.583858	0.608726	0.626572	0.297283	0.304267	0.865197	0.837025	0.647875	0.670385	0.710476	0.573855	0.410427	0.395503	0.801016	0.792517	0.828655	0.85449	0.901444	0.915105	0.553108	0.758079	0.768604	0.676168	0.81695	-0.0912079	-0.0468489	0.0401886	-0.0612956	-0.0412891	1	0.975625	0.911852
ATAC-seq in wildtype INTACT Muscle 14-17hrs embryo Rep2	0.280714	0.313626	0.585693	0.608091	0.603213	0.30772	0.412112	0.507151	0.443053	0.465294	0.467888	0.371174	0.539451	0.50758	0.733069	0.766322	0.585473	0.576173	0.625742	0.641582	0.285537	0.291796	0.855564	0.822841	0.66314	0.684787	0.724557	0.565031	0.398493	0.382172	0.793605	0.784667	0.816626	0.846023	0.893128	0.911797	0.557847	0.758105	0.767909	0.677006	0.815169	-0.107885	-0.0623528	0.0253513	-0.0780721	-0.0573904	0.975625	1	0.905955
ATAC-seq in wildtype INTACT Neuron 14-17hrs embryo Rep1	0.315635	0.347318	0.641657	0.660989	0.6299	0.365798	0.472899	0.572375	0.490755	0.511881	0.514334	0.431445	0.592241	0.557036	0.756271	0.79545	0.608924	0.593646	0.664559	0.679196	0.343148	0.351773	0.88755	0.856998	0.703111	0.725447	0.752725	0.620385	0.462727	0.444821	0.815132	0.801001	0.842558	0.877847	0.924834	0.94667	0.586298	0.811283	0.814581	0.703611	0.841297	-0.0545878	-0.010748	0.0716619	-0.0267483	-0.00874918	0.911852	0.905955	1
ATAC-seq in wildtype INTACT Neuron 14-17hrs embryo Rep2	0.305988	0.337302	0.63148	0.649748	0.61918	0.36685	0.469051	0.56372	0.48155	0.501561	0.504278	0.426584	0.581021	0.546851	0.749278	0.792371	0.607749	0.593179	0.658086	0.670909	0.328844	0.338704	0.88268	0.848185	0.69502	0.716313	0.742765	0.615722	0.45503	0.436914	0.813413	0.799623	0.836018	0.872562	0.914752	0.935016	0.577362	0.797132	0.802568	0.698589	0.830772	-0.0553094	-0.0125792	0.0690189	-0.0293188	-0.0120603	0.902087	0.896828	0.959252
ATAC-seq in wildtype INTACT Trachea 14-17hrs embryo Rep1	0.150178	0.137786	0.287956	0.292459	0.28214	0.293903	0.328519	0.358583	0.243472	0.252357	0.253204	0.313746	0.359514	0.338623	0.36236	0.395844	0.297855	0.301371	0.288058	0.292013	0.243072	0.253008	0.431134	0.421338	0.308995	0.317986	0.330552	0.377401	0.326924	0.315384	0.383681	0.378248	0.404738	0.420695	0.427208	0.43082	0.321926	0.423276	0.423548	0.383787	0.419046	0.117354	0.130489	0.165591	0.128469	0.135936	0.405793	0.401188	0.44137
ATAC-seq in wildtype INTACT Trachea 14-17hrs embryo Rep2	0.301921	0.29573	0.587046	0.598339	0.578416	0.459903	0.542963	0.635165	0.481457	0.49595	0.497772	0.51644	0.641441	0.603955	0.666283	0.704083	0.53905	0.539446	0.575036	0.584201	0.427116	0.442576	0.790871	0.769688	0.623014	0.640365	0.662482	0.659979	0.554219	0.5423	0.695559	0.690681	0.740496	0.776068	0.798479	0.809286	0.578061	0.796889	0.798165	0.704731	0.792286	0.112253	0.144174	0.215903	0.129502	0.146133	0.749425	0.743402	0.804268
ATAC-seq in wildtype INTACT Trachea 14-17hrs embryo Rep3	0.311984	0.3011	0.595064	0.607445	0.587236	0.489276	0.571034	0.65899	0.493542	0.502358	0.504347	0.544673	0.661966	0.61902	0.671585	0.71808	0.545217	0.545527	0.578956	0.589842	0.445167	0.461826	0.802052	0.781266	0.631746	0.649287	0.671234	0.684106	0.579065	0.561643	0.708861	0.703057	0.752082	0.78607	0.81103	0.821916	0.581498	0.809853	0.810023	0.716641	0.799976	0.137136	0.170657	0.239682	0.154874	0.168823	0.75915	0.752645	0.815473
ATAC-seq in Lola-I mutant ORC4 Trachea 14-17hrs embryo Rep1	0.183963	0.195167	0.471861	0.480158	0.472475	0.302256	0.381501	0.462623	0.388082	0.410779	0.411791	0.351294	0.497271	0.469575	0.628165	0.666428	0.49465	0.485524	0.493461	0.498981	0.270281	0.276575	0.709244	0.682596	0.529709	0.544343	0.576901	0.514969	0.389191	0.379362	0.65364	0.643137	0.658015	0.701008	0.689919	0.697995	0.506141	0.677944	0.684583	0.631172	0.728153	-0.0171418	0.0117905	0.0816607	0.00960391	0.0223584	0.6666	0.664703	0.694289
ATAC-seq in Lola-I mutant ORC4 Trachea 14-17hrs embryo Rep2	0.200349	0.222167	0.574053	0.585561	0.577409	0.336215	0.43674	0.543335	0.475641	0.499797	0.501119	0.406816	0.58406	0.547513	0.766779	0.807269	0.597939	0.603386	0.589615	0.601115	0.319074	0.325515	0.862568	0.833722	0.6474	0.664695	0.705343	0.602801	0.440063	0.430879	0.793717	0.782252	0.803881	0.848265	0.842032	0.847921	0.610037	0.821472	0.831654	0.759882	0.902875	-0.0560429	-0.0186271	0.063029	-0.0320156	-0.0149762	0.815223	0.813704	0.839855
Epidermis_7021_INTACT_Lola_I_14-17h_1	0.319845	0.394463	0.581799	0.614953	0.539298	0.261336	0.378866	0.493452	0.498668	0.509503	0.514856	0.334151	0.509891	0.483029	0.600597	0.633039	0.483376	0.459992	0.694838	0.726046	0.283517	0.285741	0.70041	0.631724	0.706342	0.745729	0.752595	0.535671	0.364392	0.358199	0.640098	0.610779	0.627351	0.70393	0.739473	0.739741	0.465283	0.65343	0.650876	0.569283	0.663673	-0.141239	-0.093163	-0.0383657	-0.11505	-0.100415	0.659633	0.659385	0.734596
Epidermis_7021_INTACT_Lola_I_14-17h_2	0.319462	0.398671	0.547491	0.582608	0.512554	0.230518	0.347038	0.452724	0.470406	0.480076	0.485777	0.295154	0.476898	0.454614	0.580004	0.612711	0.463412	0.440873	0.682405	0.711005	0.23971	0.241815	0.677292	0.604873	0.67492	0.715427	0.72552	0.500528	0.327387	0.318015	0.620212	0.593028	0.600172	0.681306	0.71165	0.714106	0.457665	0.640693	0.641231	0.559436	0.650914	-0.165438	-0.12096	-0.0632519	-0.139642	-0.1265	0.633916	0.633968	0.703323
Epidermis_7021_INTACT_Lola_I_14-17h_3	0.312292	0.395111	0.542638	0.577537	0.496395	0.221219	0.336832	0.434481	0.467426	0.478678	0.485073	0.279801	0.457011	0.445055	0.595985	0.633703	0.485695	0.453354	0.695337	0.722016	0.198499	0.200804	0.685615	0.605092	0.685414	0.726245	0.731269	0.502228	0.304436	0.295444	0.651484	0.617202	0.608501	0.6918	0.719402	0.715075	0.446077	0.614926	0.61735	0.546252	0.631244	-0.196997	-0.151674	-0.0975912	-0.169584	-0.158061	0.645843	0.646103	0.714069
Epidermis_7021_INTACT_Rpb3_14-17h_1	0.242088	0.287434	0.725616	0.758802	0.703026	0.152653	0.261813	0.346479	0.57302	0.596101	0.601827	0.198828	0.386721	0.32725	0.498952	0.52556	0.39098	0.359469	0.907543	0.921451	0.145497	0.145513	0.558862	0.498612	0.834027	0.863636	0.849664	0.383682	0.227456	0.219733	0.574242	0.564786	0.499509	0.561842	0.61576	0.669682	0.40601	0.598553	0.600885	0.48185	0.592577	-0.186375	-0.147512	-0.0956648	-0.167359	-0.154813	0.560337	0.57259	0.6261
Epidermis_7021_INTACT_Rpb3_14-17h_2	0.257583	0.305253	0.787974	0.811156	0.746431	0.177088	0.272863	0.335226	0.588494	0.608923	0.613767	0.199534	0.370014	0.311724	0.488259	0.5041	0.392284	0.355003	0.913967	0.911589	0.100819	0.109095	0.547347	0.48258	0.857561	0.866738	0.831977	0.382639	0.221232	0.209849	0.549587	0.534717	0.483341	0.546704	0.593679	0.656299	0.383362	0.566274	0.57154	0.451431	0.54527	-0.174516	-0.140797	-0.0960322	-0.155923	-0.147443	0.546645	0.559242	0.626026
Epidermis_7021_INTACT_WCE_14-17h_1	0.305356	0.172969	0.292803	0.293824	0.294536	0.720148	0.699588	0.69231	0.243036	0.228632	0.228581	0.713602	0.621301	0.592991	0.258535	0.290261	0.235406	0.22429	0.195436	0.21097	0.605089	0.644449	0.311036	0.336562	0.26621	0.266582	0.275476	0.626698	0.733652	0.730845	0.233903	0.252581	0.308006	0.298302	0.379703	0.37033	0.258908	0.390307	0.365591	0.327371	0.316128	0.627375	0.631391	0.648811	0.613312	0.623677	0.324087	0.310539	0.3771
Epidermis_7021_INTACT_WCE_14-17h_2	0.29554	0.16204	0.307006	0.318905	0.303802	0.651814	0.661325	0.755837	0.260936	0.244793	0.243917	0.721673	0.652523	0.606095	0.246466	0.265457	0.223358	0.223574	0.181246	0.199775	0.841161	0.869815	0.310963	0.348588	0.268061	0.278038	0.283501	0.592674	0.792203	0.810823	0.196968	0.21504	0.309942	0.293078	0.368028	0.35529	0.233051	0.3791	0.350434	0.314686	0.312406	0.693121	0.72657	0.711343	0.657186	0.683677	0.313212	0.298804	0.370576
Glia_repo_INTACT_Rpb3_14-17h_1	0.234965	0.293375	0.684658	0.73006	0.652451	0.144663	0.251103	0.32569	0.545906	0.563666	0.570768	0.187399	0.359388	0.313267	0.512211	0.54489	0.423001	0.384577	0.8994	0.916569	0.120246	0.12088	0.576013	0.501101	0.8216	0.860876	0.837711	0.379183	0.212255	0.198424	0.590942	0.566868	0.514009	0.577468	0.605832	0.64838	0.377362	0.525856	0.527797	0.444857	0.532796	-0.211651	-0.171233	-0.124158	-0.187834	-0.176924	0.588432	0.598674	0.644834
Glia_repo_INTACT_Rpb3_14-17h_2	0.266362	0.312948	0.70319	0.749221	0.644669	0.190088	0.286399	0.367995	0.53712	0.550893	0.556477	0.233584	0.375995	0.329949	0.497631	0.523974	0.431436	0.384856	0.8451	0.855838	0.203055	0.207803	0.564213	0.497193	0.798415	0.832603	0.790453	0.387888	0.267508	0.254948	0.550122	0.520137	0.505584	0.562471	0.590905	0.624825	0.347392	0.489138	0.483733	0.411315	0.478556	-0.124511	-0.0846281	-0.0495475	-0.103026	-0.0928392	0.563228	0.56892	0.644337
Glia_repo_INTACT_WCE_14-17h_1	0.298059	0.156605	0.299111	0.301895	0.296083	0.743219	0.728048	0.755279	0.257543	0.244487	0.244153	0.778774	0.664118	0.630556	0.260219	0.290228	0.238779	0.232974	0.181452	0.200022	0.730845	0.766654	0.320304	0.355297	0.269341	0.270478	0.277742	0.660909	0.805174	0.819418	0.227714	0.247757	0.319469	0.303585	0.381112	0.36889	0.249038	0.389104	0.364156	0.331963	0.321255	0.710598	0.729109	0.72652	0.690224	0.707445	0.334454	0.319307	0.389968
Glia_repo_INTACT_WCE_14-17h_2	0.303054	0.178606	0.341037	0.35232	0.341507	0.630774	0.649858	0.734986	0.280861	0.266286	0.265178	0.698811	0.646873	0.596987	0.265855	0.287496	0.237947	0.236105	0.218315	0.233634	0.81952	0.844421	0.336005	0.365509	0.299335	0.30595	0.313223	0.591918	0.764665	0.772041	0.220193	0.235068	0.330007	0.318068	0.390579	0.383128	0.254005	0.414035	0.383337	0.339853	0.34254	0.640919	0.667412	0.664959	0.612597	0.633698	0.337784	0.325157	0.399307
Gut_110394_INTACT_Lola_I_14-17h_1	0.293734	0.374178	0.420732	0.460336	0.403098	0.194988	0.304523	0.383363	0.389086	0.396712	0.404608	0.255547	0.419881	0.408592	0.54805	0.589133	0.432182	0.417033	0.632884	0.684516	0.161262	0.158462	0.623648	0.551535	0.608759	0.657297	0.686092	0.474313	0.267043	0.258874	0.609674	0.586743	0.550442	0.63098	0.665249	0.659122	0.429422	0.589519	0.59487	0.517656	0.621491	-0.217196	-0.174461	-0.114074	-0.182382	-0.170705	0.618885	0.616979	0.650142
Gut_110394_INTACT_Lola_I_14-17h_2	0.22914	0.321348	0.394392	0.431516	0.374982	0.11578	0.226566	0.296778	0.356802	0.368384	0.376232	0.159476	0.340838	0.337104	0.520908	0.562667	0.410897	0.39398	0.628056	0.661251	0.0704845	0.0662719	0.582049	0.497537	0.569028	0.613716	0.637909	0.391318	0.184472	0.172525	0.575628	0.547677	0.505388	0.59091	0.606479	0.606714	0.407587	0.545216	0.554924	0.490534	0.577819	-0.27638	-0.235154	-0.177072	-0.243907	-0.234976	0.566327	0.568601	0.600743
Gut_110394_INTACT_Rpb3_14-17h_1	0.243932	0.286565	0.739656	0.772662	0.726828	0.168953	0.279263	0.369413	0.594591	0.616905	0.622501	0.217155	0.41021	0.352233	0.511689	0.53707	0.397681	0.376081	0.912789	0.929544	0.152354	0.152676	0.572745	0.512054	0.854373	0.883637	0.872884	0.414386	0.251172	0.24249	0.57867	0.570104	0.512779	0.572491	0.621852	0.676769	0.424392	0.611459	0.612645	0.500187	0.607798	-0.184498	-0.145485	-0.0902807	-0.163086	-0.150353	0.589302	0.603111	0.640717
Gut_110394_INTACT_Rpb3_14-17h_2	0.245761	0.285826	0.797669	0.833372	0.787687	0.16606	0.274916	0.367786	0.609296	0.632744	0.636978	0.209028	0.405551	0.335619	0.496464	0.515919	0.382322	0.35948	0.934734	0.939397	0.168388	0.169545	0.55967	0.504213	0.873076	0.896055	0.879002	0.388843	0.24856	0.240227	0.558186	0.552691	0.499572	0.55732	0.606103	0.674116	0.420765	0.621316	0.622851	0.492719	0.604732	-0.164097	-0.12784	-0.0675475	-0.144711	-0.132203	0.558733	0.57338	0.630816
Gut_110394_INTACT_WCE_14-17h_1	0.286378	0.156942	0.314659	0.321072	0.312346	0.677472	0.672619	0.722307	0.266635	0.251135	0.25068	0.724711	0.635779	0.59708	0.255066	0.273923	0.224234	0.229244	0.194646	0.214708	0.74323	0.776694	0.317615	0.353734	0.283526	0.288062	0.294241	0.617893	0.761214	0.77235	0.2175	0.238462	0.315819	0.299742	0.372144	0.363646	0.241118	0.390041	0.366767	0.323051	0.324257	0.653468	0.676983	0.676619	0.627078	0.648476	0.326508	0.313062	0.377315
Gut_110394_INTACT_WCE_14-17h_2	0.28915	0.178763	0.337922	0.358655	0.333587	0.511428	0.553139	0.701737	0.2723	0.256865	0.255482	0.611323	0.605162	0.551179	0.256911	0.264911	0.221367	0.228191	0.215006	0.229547	0.889234	0.900736	0.322302	0.354061	0.290969	0.307104	0.310869	0.50425	0.722324	0.739097	0.195864	0.20577	0.317334	0.306518	0.365419	0.359014	0.23056	0.390368	0.357214	0.315848	0.323407	0.590234	0.630475	0.619803	0.561713	0.589351	0.312238	0.300642	0.375649
Muscle_mef2_INTACT_Lola_I_14-17h_1	0.276594	0.358132	0.493894	0.528695	0.48941	0.146986	0.2564	0.361667	0.395238	0.408853	0.413235	0.191389	0.403627	0.378643	0.507223	0.531864	0.395241	0.388614	0.611045	0.619595	0.168997	0.16731	0.598669	0.524742	0.578115	0.611025	0.632071	0.397289	0.249875	0.234121	0.522596	0.500454	0.52373	0.598886	0.60943	0.625834	0.424257	0.575959	0.577924	0.518872	0.586009	-0.20368	-0.165616	-0.0940983	-0.175214	-0.162606	0.600417	0.60924	0.618255
Muscle_mef2_INTACT_Lola_I_14-17h_2	0.313457	0.386334	0.515725	0.549441	0.507905	0.208392	0.330717	0.434349	0.442739	0.457628	0.463078	0.270577	0.481232	0.458287	0.576114	0.612327	0.455706	0.447116	0.655719	0.684937	0.19525	0.195355	0.677114	0.596982	0.657785	0.693906	0.721837	0.505249	0.306987	0.292614	0.618719	0.595545	0.597814	0.67852	0.702684	0.708751	0.458069	0.625284	0.631437	0.57075	0.659572	-0.22281	-0.176132	-0.103107	-0.187146	-0.173119	0.705716	0.712186	0.700545
Muscle_mef2_INTACT_Lola_I_14-17h_3	0.297726	0.355947	0.526404	0.556532	0.52523	0.219292	0.31943	0.44176	0.408718	0.417496	0.419637	0.270083	0.465597	0.430984	0.497468	0.513332	0.384961	0.390037	0.557554	0.563147	0.280548	0.282833	0.601301	0.542839	0.564583	0.588999	0.60985	0.4384	0.342304	0.328315	0.475337	0.459233	0.530613	0.596226	0.609914	0.629528	0.428365	0.601606	0.595445	0.52991	0.595254	-0.0940965	-0.0570099	0.0117394	-0.0701311	-0.0555283	0.588374	0.595025	0.621967
Muscle_mef2_INTACT_Rpb3_14-17h_1	0.262737	0.288569	0.885423	0.91866	0.908182	0.201586	0.303753	0.413462	0.620077	0.646178	0.6467	0.2385	0.454077	0.367173	0.477788	0.480863	0.368496	0.358884	0.877715	0.852866	0.233314	0.237293	0.556911	0.5137	0.861994	0.864913	0.851757	0.399673	0.304162	0.28632	0.503645	0.50283	0.506663	0.542874	0.587657	0.672597	0.409379	0.60108	0.596106	0.489034	0.573585	-0.104061	-0.0714955	0.00596837	-0.084357	-0.0683781	0.617231	0.640659	0.635881
Muscle_mef2_INTACT_Rpb3_14-17h_2	0.267396	0.306292	0.772756	0.815173	0.789869	0.171191	0.278938	0.377253	0.582743	0.60036	0.605221	0.211938	0.417444	0.348939	0.50498	0.524685	0.397423	0.377208	0.901601	0.904103	0.167749	0.168526	0.581146	0.522344	0.853398	0.881114	0.873287	0.403228	0.262048	0.242962	0.57021	0.562348	0.527879	0.577052	0.620726	0.689765	0.412095	0.592426	0.590521	0.49151	0.58254	-0.179488	-0.140908	-0.0713183	-0.154782	-0.139729	0.653017	0.672476	0.658657
Muscle_mef2_INTACT_WCE_14-17h_1	0.265275	0.157272	0.311012	0.326976	0.308759	0.542943	0.574504	0.680682	0.251817	0.234659	0.23337	0.636093	0.585181	0.529608	0.231275	0.245913	0.2092	0.213411	0.186196	0.205543	0.911352	0.930265	0.304822	0.344767	0.270707	0.283304	0.287364	0.509751	0.704884	0.71437	0.189262	0.204458	0.307234	0.284508	0.347022	0.337618	0.207895	0.35507	0.323897	0.288954	0.295815	0.60004	0.637959	0.635844	0.563023	0.588718	0.303695	0.291935	0.354853
Muscle_mef2_INTACT_WCE_14-17h_2	0.265565	0.148899	0.282239	0.28786	0.287269	0.642312	0.628936	0.631926	0.232871	0.222216	0.222353	0.635554	0.56172	0.531927	0.244656	0.276091	0.222226	0.226136	0.19899	0.209254	0.553552	0.588389	0.300377	0.3218	0.25769	0.260907	0.269485	0.563242	0.67258	0.668904	0.225454	0.241277	0.293425	0.285581	0.349958	0.34267	0.249734	0.367231	0.347086	0.311554	0.299887	0.564313	0.568258	0.582847	0.558385	0.569224	0.316694	0.307055	0.361204
Neuron_elav_INTACT_Lola_I_14-17h_1	0.271502	0.346623	0.433965	0.468736	0.37748	0.212653	0.306573	0.391732	0.372198	0.376899	0.382632	0.267655	0.394187	0.391084	0.502741	0.534902	0.421182	0.399735	0.5468	0.565178	0.234816	0.237316	0.581236	0.510904	0.53571	0.575258	0.565865	0.426608	0.298681	0.292584	0.521713	0.480363	0.515026	0.584325	0.590945	0.573489	0.359757	0.476328	0.473935	0.43766	0.481527	-0.103501	-0.0646247	-0.0328203	-0.0797986	-0.0708505	0.531571	0.52866	0.623216
Neuron_elav_INTACT_Lola_I_14-17h_2	0.368482	0.438744	0.400125	0.43724	0.348851	0.2286	0.312556	0.386487	0.335579	0.337924	0.344006	0.270016	0.387929	0.392245	0.483575	0.518904	0.409377	0.386308	0.531311	0.554423	0.219415	0.224742	0.566822	0.499148	0.502856	0.545274	0.537773	0.419431	0.299209	0.292417	0.511823	0.474272	0.504583	0.573062	0.582884	0.561278	0.353443	0.466702	0.464427	0.418864	0.459501	-0.0770093	-0.0456894	-0.00809116	-0.0474018	-0.0395739	0.528409	0.521923	0.614037
Neuron_elav_INTACT_Lola_I_14-17h_3	0.250028	0.329749	0.478111	0.517401	0.431678	0.181225	0.28912	0.373303	0.41787	0.426525	0.433495	0.231259	0.396536	0.39155	0.546125	0.58367	0.450237	0.425297	0.654763	0.675279	0.170478	0.17078	0.619419	0.535339	0.614832	0.658531	0.655958	0.434386	0.268072	0.256644	0.581731	0.543535	0.541619	0.623821	0.630936	0.629808	0.403893	0.535553	0.537117	0.489762	0.548041	-0.184051	-0.144128	-0.0999494	-0.156766	-0.147984	0.585304	0.585916	0.662091
Neuron_elav_INTACT_Rpb3_14-17h_1	0.265964	0.311994	0.726827	0.761463	0.654617	0.196342	0.290809	0.376072	0.538542	0.551086	0.554886	0.240686	0.373269	0.325305	0.477628	0.492129	0.415766	0.371669	0.800441	0.79455	0.228171	0.234516	0.547425	0.488047	0.772595	0.793715	0.74016	0.377376	0.277488	0.266529	0.512203	0.480547	0.491483	0.540745	0.567734	0.603551	0.336205	0.48274	0.475704	0.400508	0.453623	-0.090105	-0.0522205	-0.0206897	-0.0721715	-0.0626955	0.52657	0.531836	0.631544
Neuron_elav_INTACT_Rpb3_14-17h_2	0.239306	0.272838	0.699597	0.73972	0.624324	0.187936	0.273757	0.362886	0.522687	0.535497	0.539291	0.234588	0.354489	0.307482	0.437588	0.445531	0.381431	0.34129	0.774644	0.766901	0.255298	0.260301	0.494585	0.439542	0.736316	0.760152	0.701533	0.346015	0.277455	0.271152	0.452548	0.422979	0.441133	0.488028	0.513947	0.546777	0.301876	0.431944	0.419264	0.360383	0.40233	-0.0520549	-0.0155847	0.00640058	-0.036185	-0.0275032	0.476119	0.480646	0.580679
Neuron_elav_INTACT_WCE_14-17h_1	0.285947	0.146121	0.285086	0.288238	0.285299	0.727931	0.710885	0.736741	0.24574	0.232082	0.231643	0.760912	0.647166	0.610633	0.240991	0.269513	0.22013	0.218544	0.166938	0.186508	0.716354	0.750923	0.299389	0.336152	0.253755	0.254659	0.262145	0.635873	0.785768	0.80006	0.206415	0.226903	0.29884	0.283211	0.355481	0.343459	0.240663	0.36916	0.34838	0.313897	0.301995	0.702999	0.722313	0.719778	0.681152	0.701852	0.308019	0.293324	0.370464
Neuron_elav_INTACT_WCE_14-17h_2	0.261349	0.14259	0.278584	0.281014	0.276029	0.635001	0.629241	0.656712	0.226479	0.216637	0.216304	0.656863	0.573374	0.544296	0.231731	0.256675	0.216	0.207352	0.171163	0.183907	0.641978	0.67176	0.284142	0.313425	0.242488	0.243763	0.249546	0.558299	0.69796	0.701825	0.201222	0.216222	0.279468	0.267101	0.33608	0.326651	0.227004	0.349525	0.330063	0.290527	0.282275	0.606897	0.621105	0.622962	0.592099	0.608659	0.29371	0.280838	0.355367
Trachea_8807_INTACT_Lola_I_14-17h_1	0.274836	0.357156	0.371429	0.409113	0.3488	0.207488	0.314187	0.379816	0.367602	0.375157	0.383415	0.269811	0.418869	0.416942	0.546553	0.593028	0.440738	0.416834	0.592579	0.650464	0.144976	0.143308	0.618169	0.544485	0.581625	0.629969	0.658797	0.490048	0.267242	0.259828	0.619154	0.593703	0.547768	0.626085	0.654747	0.636598	0.4052	0.547905	0.555091	0.494837	0.592409	-0.216479	-0.173875	-0.118941	-0.178902	-0.169508	0.617717	0.614103	0.638458
Trachea_8807_INTACT_Lola_I_14-17h_2	0.22368	0.316904	0.362955	0.403641	0.339117	0.0894739	0.197998	0.254709	0.3402	0.35272	0.36155	0.131524	0.300587	0.302735	0.501709	0.546435	0.405315	0.377086	0.632942	0.672513	0.0231961	0.0190777	0.559285	0.469852	0.565642	0.613778	0.629584	0.362776	0.145565	0.13345	0.58218	0.551463	0.484973	0.570618	0.578287	0.576506	0.373462	0.489619	0.501562	0.443577	0.524662	-0.297851	-0.257372	-0.206992	-0.260734	-0.253849	0.546622	0.54856	0.574619
Trachea_8807_INTACT_Rpb3_14-17h_1	0.251578	0.292793	0.801387	0.832032	0.79835	0.173856	0.277907	0.364806	0.595982	0.618849	0.622086	0.211054	0.407247	0.332667	0.485958	0.501155	0.374635	0.351916	0.910754	0.910428	0.158455	0.160579	0.554384	0.502965	0.855751	0.873602	0.858316	0.39301	0.250739	0.236362	0.548561	0.546279	0.495859	0.548005	0.597741	0.667427	0.422343	0.62266	0.624582	0.492311	0.60154	-0.160668	-0.128131	-0.0597106	-0.139135	-0.127488	0.551749	0.567193	0.621793
Trachea_8807_INTACT_Rpb3_14-17h_2	0.231844	0.288224	0.707507	0.742354	0.678995	0.139401	0.253203	0.335878	0.578774	0.602861	0.609387	0.184244	0.381308	0.328679	0.527467	0.557041	0.417645	0.385214	0.917135	0.931045	0.113285	0.112214	0.584982	0.513724	0.838148	0.87256	0.857761	0.395928	0.217098	0.203299	0.606404	0.588346	0.519488	0.586092	0.623801	0.672463	0.415201	0.586093	0.58972	0.48648	0.589553	-0.229744	-0.189841	-0.137179	-0.203722	-0.194059	0.590583	0.602124	0.647254
Trachea_8807_INTACT_WCE_14-17h_1	0.29346	0.152841	0.292191	0.294207	0.29142	0.736075	0.713594	0.730086	0.250196	0.236898	0.236464	0.757007	0.647967	0.613223	0.251067	0.283059	0.230623	0.235596	0.181752	0.199858	0.692426	0.728971	0.315186	0.349191	0.263072	0.263912	0.271146	0.642131	0.782067	0.792083	0.223543	0.243137	0.313311	0.297634	0.367276	0.35606	0.250379	0.382688	0.360823	0.326466	0.312613	0.686601	0.700598	0.703796	0.6725	0.688772	0.320518	0.305612	0.373852
Trachea_8807_INTACT_WCE_14-17h_2	0.208998	0.124079	0.282232	0.291524	0.272222	0.42077	0.447535	0.552354	0.223051	0.216227	0.215583	0.474106	0.469368	0.442857	0.203812	0.212537	0.175474	0.179818	0.176714	0.182437	0.597326	0.609081	0.251163	0.268093	0.237403	0.245915	0.247614	0.418707	0.561359	0.577343	0.153704	0.161872	0.241779	0.242415	0.290343	0.288725	0.191706	0.309755	0.290816	0.267506	0.259536	0.433513	0.463084	0.446946	0.417185	0.438244	0.246661	0.241782	0.300793
Trachea_8807_orc4_INTACT_Rpb3_14-17h_1	0.197616	0.229301	0.861893	0.880043	0.851048	0.243018	0.35294	0.449723	0.661313	0.694879	0.696092	0.296832	0.488745	0.411755	0.538284	0.554872	0.415092	0.391398	0.892078	0.891682	0.233788	0.237581	0.617323	0.572384	0.913119	0.920758	0.90686	0.479895	0.33224	0.314797	0.592805	0.592025	0.553911	0.601343	0.642957	0.71358	0.461393	0.67458	0.675216	0.558641	0.675892	-0.114574	-0.0785276	-0.00951267	-0.100959	-0.0863738	0.591584	0.606036	0.667498
[truncated: 44 more columns]

## Sheet: rnaseq_correlations
	ORC4_14to17h_1	ORC4_14to17h_2	ORC4_14to17h_3	ORC4_14to17h_4	wt_14to17h_1	wt_14to17h_2	wt_14to17h_3
ORC4_14to17h_1	1	0.994474	0.997408	0.9902	0.993616	0.993777	0.990946
ORC4_14to17h_2	0.994474	1	0.986687	0.997592	0.985095	0.991524	0.982162
ORC4_14to17h_3	0.997408	0.986687	1	0.980281	0.994937	0.991946	0.993402
ORC4_14to17h_4	0.9902	0.997592	0.980281	1	0.979803	0.986983	0.974737
wt_14to17h_1	0.993616	0.985095	0.994937	0.979803	1	0.996561	0.998288
wt_14to17h_2	0.993777	0.991524	0.991946	0.986983	0.996561	1	0.996982
wt_14to17h_3	0.990946	0.982162	0.993402	0.974737	0.998288	0.996982	1

## Sheet: readme
The supplementary table shows pearson correlations between various samples and replicates. Chipseq, atacseq, mnaseq sample correlations were calculated based on the signals at all promoters. RNAseq correlations were calculation based on gene expression
Label	Description
Dme_emb_14-17h_Lola_I_1	Lola-I ChIP-seq in 14-17 hr wildtype OregonR embryos replicate 1
Dme_emb_14-17h_Lola_I_2	Lola-I ChIP-seq in 14-17 hr wildtype OregonR embryos replicate 2
Dme_emb_14-17h_Rpb3_1	Rpb3 ChIP-seq in 14-17 hr wildtype OregonR embryos replicate 1
Dme_emb_14-17h_Rpb3_2	Rpb3 ChIP-seq in 14-17 hr wildtype OregonR embryos replicate 2
Dme_emb_14-17h_Rpb3_3	Rpb3 ChIP-seq in 14-17 hr wildtype OregonR embryos replicate 3
Dme_emb_14-17h_WCE_1	Whole cell extract control ChIP in 14-17 hr wildtype OregonR embryos replicate 1
Dme_emb_14-17h_WCE_2	Whole cell extract control ChIP in 14-17 hr wildtype OregonR embryos replicate 2
Dme_emb_14-17h_WCE_3	Whole cell extract control ChIP in 14-17 hr wildtype OregonR embryos replicate 3
Dme_emb_2-4h_Rpb3_1	Rpb3 ChIP-seq in 2-4 hr wildtype OregonR embryos replicate 1
Dme_emb_2-4h_Rpb3_2	Rpb3 ChIP-seq in 2-4 hr wildtype OregonR embryos replicate 2
Dme_emb_2-4h_Rpb3_3	Rpb3 ChIP-seq in 2-4 hr wildtype OregonR embryos replicate 3
Dme_emb_2-4h_WCE_1	Whole cell extract control ChIP in 2-4 hr wildtype OregonR embryos replicate 1
Dme_emb_2-4h_WCE_2	Whole cell extract control ChIP in 2-4 hr wildtype OregonR embryos replicate 2
Dme_emb_2-4h_WCE_3	Whole cell extract control ChIP in 2-4 hr wildtype OregonR embryos replicate 3
ATAC-seq in Lola-I mutant ORC4 14-17hrs embryo Rep1	ATAC-seq in Lola-I mutant ORC4 14-17hrs embryo Replicate 1
ATAC-seq in Lola-I mutant ORC4 14-17hrs embryo Rep2	ATAC-seq in Lola-I mutant ORC4 14-17hrs embryo Replicate 2
ATAC-seq in Lola-I mutant ORC4 17-20hrs embryo Rep1	ATAC-seq in Lola-I mutant ORC4 17-20 hrs embryo Replicate 1
ATAC-seq in Lola-I mutant ORC4 17-20hrs embryo Rep2	ATAC-seq in Lola-I mutant ORC4 17-20 hrs embryo Replicate 2
dme_emb_act_Lola_I_orc4_14-17h_Rpb3_1	Rpb3 ChIP-seq in 14-17 hr Lola-I rescue embryos replicate 1
dme_emb_act_Lola_I_orc4_14-17h_Rpb3_2	Rpb3 ChIP-seq in 14-17 hr Lola-I rescue embryos replicate 2
dme_emb_act_Lola_I_orc4_14-17h_WCE_1	Whole cell extract control ChIP in 14-17 hr Lola-I rescue embryos replicate 1
dme_emb_act_Lola_I_orc4_14-17h_WCE_2	Whole cell extract control ChIP in 14-17 hr Lola-I rescue embryos replicate 2
ATAC-seq in Lola-I rescue 14-17hrs embryo Rep1	ATAC-seq in Lola-I rescue 14-17hrs embryo Replicate 1
ATAC-seq in Lola-I rescue 14-17hrs embryo Rep2	ATAC-seq in Lola-I rescue 14-17hrs embryo Replicate 2
Dme_emb_orc4_14-17h_Rpb3_1	Rpb3 ChIP-seq in 14-17 hr Lola ORC4 homozygous mutant embryos replicate 1
Dme_emb_orc4_14-17h_Rpb3_2	Rpb3 ChIP-seq in 14-17 hr Lola ORC4 homozygous mutant embryos replicate 2
Dme_emb_orc4_14-17h_Rpb3_3	Rpb3 ChIP-seq in 14-17 hr Lola ORC4 homozygous mutant embryos replicate 3
Dme_emb_orc4_14-17h_WCE_1	Whole cell extract control ChIP in 14-17 hr Lola ORC4 homozygous mutant embryos replicate 1
Dme_emb_orc4_14-17h_WCE_2	Whole cell extract control ChIP in 14-17 hr Lola ORC4 homozygous mutant embryos replicate 2
Dme_emb_orc4_14-17h_WCE_3	Whole cell extract control ChIP in 14-17 hr Lola ORC4 homozygous mutant embryos replicate 3
ATAC-seq in Lola-I mutant transheterozygous ORE50/ORC4 14-17hrs embryo Rep1	ATAC-seq in Lola-I mutant transheterozygous ORE50/ORC4 14-17hrs embryo Replicate 1
ATAC-seq in Lola-I mutant transheterozygous ORE50/ORC4 14-17hrs embryo Rep2	ATAC-seq in Lola-I mutant transheterozygous ORE50/ORC4 14-17hrs embryo Replicate 2
ATAC-seq in wildtype OregonR 14-17hrs embryo Rep1	ATAC-seq in wildtype OregonR 14-17hrs embryo Replicate 1
ATAC-seq in wildtype OregonR 14-17hrs embryo Rep2	ATAC-seq in wildtype OregonR 14-17hrs embryo Replicate 2
ATAC-seq in wildtype INTACT Epidermis 14-17hrs embryo Rep1	ATAC-seq in wildtype INTACT Epidermis 14-17hrs embryo Replicate 1
ATAC-seq in wildtype INTACT Epidermis 14-17hrs embryo Rep2	ATAC-seq in wildtype INTACT Epidermis 14-17hrs embryo Replicate 2
ATAC-seq in wildtype INTACT Gut 14-17hrs embryo Rep1	ATAC-seq in wildtype INTACT Gut 14-17hrs embryo Replicate 1
ATAC-seq in wildtype INTACT Gut 14-17hrs embryo Rep2	ATAC-seq in wildtype INTACT Gut 14-17hrs embryo Replicate 2
ATAC-seq in wildtype INTACT Gut 14-17hrs embryo Rep3	ATAC-seq in wildtype INTACT Gut 14-17hrs embryo Replicate 3
ATAC-seq in Lola-I mutant ORC4 Gut 14-17hrs embryo Rep1	ATAC-seq in Lola-I mutant ORC4 Gut 14-17hrs embryo Replicate 1
ATAC-seq in Lola-I mutant ORC4 Gut 14-17hrs embryo Rep2	ATAC-seq in Lola-I mutant ORC4 Gut 14-17hrs embryo Replicate 2
Dme_MNase_14-17h_1	MNase in 14-17 hr wildtype OregonR embryos replicate 1
Dme_MNase_14-17h_2	MNase in 14-17 hr wildtype OregonR embryos replicate 2
Dme_MNase_2-4h_1	MNase in 2-4 hr wildtype OregonR embryos replicate 1
Dme_MNase_orc4_14-17h_1	MNase in 14-17 hr Lola ORC4 homozygous mutant embryos replicate 1
Dme_MNase_orc4_14-17h_2	MNase in 14-17 hr Lola ORC4 homozygous mutant embryos replicate 2
ATAC-seq in wildtype INTACT Muscle 14-17hrs embryo Rep1	ATAC-seq in wildtype INTACT Muscle 14-17hrs embryo Replicate 1
ATAC-seq in wildtype INTACT Muscle 14-17hrs embryo Rep2	ATAC-seq in wildtype INTACT Muscle 14-17hrs embryo Replicate 2
ATAC-seq in wildtype INTACT Neuron 14-17hrs embryo Rep1	ATAC-seq in wildtype INTACT Neuron 14-17hrs embryo Replicate 1
ATAC-seq in wildtype INTACT Neuron 14-17hrs embryo Rep2	ATAC-seq in wildtype INTACT Neuron 14-17hrs embryo Replicate 2
ATAC-seq in wildtype INTACT Trachea 14-17hrs embryo Rep1	ATAC-seq in wildtype INTACT Trachea 14-17hrs embryo Replicate 1
ATAC-seq in wildtype INTACT Trachea 14-17hrs embryo Rep2	ATAC-seq in wildtype INTACT Trachea 14-17hrs embryo Replicate 2
ATAC-seq in wildtype INTACT Trachea 14-17hrs embryo Rep3	ATAC-seq in wildtype INTACT Trachea 14-17hrs embryo Replicate 3
ATAC-seq in Lola-I mutant ORC4 Trachea 14-17hrs embryo Rep1	ATAC-seq in Lola-I mutant ORC4 Trachea 14-17hrs embryo Replicate 1
ATAC-seq in Lola-I mutant ORC4 Trachea 14-17hrs embryo Rep2	ATAC-seq in Lola-I mutant ORC4 Trachea 14-17hrs embryo Replicate 2
Epidermis_7021_INTACT_Lola_I_14-17h_1	Lola-I ChIP-seq in 14-17 hr wildtype INTACT embryos (Epidermis) replicate 1
Epidermis_7021_INTACT_Lola_I_14-17h_2	Lola-I ChIP-seq in 14-17 hr wildtype INTACT embryos (Epidermis) replicate 2
Epidermis_7021_INTACT_Lola_I_14-17h_3	Lola-I ChIP-seq in 14-17 hr wildtype INTACT embryos (Epidermis) replicate 3
Epidermis_7021_INTACT_Rpb3_14-17h_1	Rpb3 ChIP-seq in 14-17 hr wildtype INTACT embryos (Epidermis) replicate 1
Epidermis_7021_INTACT_Rpb3_14-17h_2	Rpb3 ChIP-seq in 14-17 hr wildtype INTACT embryos (Epidermis) replicate 2
Epidermis_7021_INTACT_WCE_14-17h_1	Whole cell extract control ChIP in 14-17 hr wildtype INTACT embryos (Epidermis) replicate 1
Epidermis_7021_INTACT_WCE_14-17h_2	Whole cell extract control ChIP in 14-17 hr wildtype INTACT embryos (Epidermis) replicate 2
Glia_repo_INTACT_Rpb3_14-17h_1	Rpb3 ChIP-seq in 14-17 hr wildtype INTACT embryos (Glia) replicate 1
Glia_repo_INTACT_Rpb3_14-17h_2	Rpb3 ChIP-seq in 14-17 hr wildtype INTACT embryos (Glia) replicate 2
Glia_repo_INTACT_WCE_14-17h_1	Whole cell extract control ChIP in 14-17 hr wildtype INTACT embryos (Glia) replicate 1
Glia_repo_INTACT_WCE_14-17h_2	Whole cell extract control ChIP in 14-17 hr wildtype INTACT embryos (Glia) replicate 2
Gut_110394_INTACT_Lola_I_14-17h_1	Lola-I ChIP-seq in 14-17 hr wildtype INTACT embryos (Gut) replicate 1
Gut_110394_INTACT_Lola_I_14-17h_2	Lola-I ChIP-seq in 14-17 hr wildtype INTACT embryos (Gut) replicate 2
Gut_110394_INTACT_Rpb3_14-17h_1	Rpb3 ChIP-seq in 14-17 hr wildtype INTACT embryos (Gut) replicate 1
Gut_110394_INTACT_Rpb3_14-17h_2	Rpb3 ChIP-seq in 14-17 hr wildtype INTACT embryos (Gut) replicate 2
Gut_110394_INTACT_WCE_14-17h_1	Whole cell extract control ChIP in 14-17 hr wildtype INTACT embryos (Gut) replicate 1
Gut_110394_INTACT_WCE_14-17h_2	Whole cell extract control ChIP in 14-17 hr wildtype INTACT embryos (Gut) replicate 2
Muscle_mef2_INTACT_Lola_I_14-17h_1	Lola-I ChIP-seq in 14-17 hr wildtype INTACT embryos (Muscle) replicate 1
Muscle_mef2_INTACT_Lola_I_14-17h_2	Lola-I ChIP-seq in 14-17 hr wildtype INTACT embryos (Muscle) replicate 2
Muscle_mef2_INTACT_Lola_I_14-17h_3	Lola-I ChIP-seq in 14-17 hr wildtype INTACT embryos (Muscle) replicate 3
Muscle_mef2_INTACT_Rpb3_14-17h_1	Rpb3 ChIP-seq in 14-17 hr wildtype INTACT embryos (Muscle) replicate 1
Muscle_mef2_INTACT_Rpb3_14-17h_2	Rpb3 ChIP-seq in 14-17 hr wildtype INTACT embryos (Muscle) replicate 2
Muscle_mef2_INTACT_WCE_14-17h_1	Whole cell extract control ChIP in 14-17 hr wildtype INTACT embryos (Muscle) replicate 1
Muscle_mef2_INTACT_WCE_14-17h_2	Whole cell extract control ChIP in 14-17 hr wildtype INTACT embryos (Muscle) replicate 2
Neuron_elav_INTACT_Lola_I_14-17h_1	Lola-I ChIP-seq in 14-17 hr wildtype INTACT embryos (Neuron) replicate 1
Neuron_elav_INTACT_Lola_I_14-17h_2	Lola-I ChIP-seq in 14-17 hr wildtype INTACT embryos (Neuron) replicate 2
Neuron_elav_INTACT_Lola_I_14-17h_3	Lola-I ChIP-seq in 14-17 hr wildtype INTACT embryos (Neuron) replicate 3
Neuron_elav_INTACT_Rpb3_14-17h_1	Rpb3 ChIP-seq in 14-17 hr wildtype INTACT embryos (Neuron) replicate 1
Neuron_elav_INTACT_Rpb3_14-17h_2	Rpb3 ChIP-seq in 14-17 hr wildtype INTACT embryos (Neuron) replicate 2
Neuron_elav_INTACT_WCE_14-17h_1	Whole cell extract control ChIP in 14-17 hr wildtype INTACT embryos (Neuron) replicate 1
Neuron_elav_INTACT_WCE_14-17h_2	Whole cell extract control ChIP in 14-17 hr wildtype INTACT embryos (Neuron) replicate 2
Trachea_8807_INTACT_Lola_I_14-17h_1	Lola-I ChIP-seq in 14-17 hr wildtype INTACT embryos (Trachea) replicate 1
Trachea_8807_INTACT_Lola_I_14-17h_2	Lola-I ChIP-seq in 14-17 hr wildtype INTACT embryos (Trachea) replicate 2
Trachea_8807_INTACT_Rpb3_14-17h_1	Lola-I ChIP-seq in 14-17 hr wildtype INTACT embryos (Trachea) replicate 3
Trachea_8807_INTACT_Rpb3_14-17h_2	Rpb3 ChIP-seq in 14-17 hr wildtype INTACT embryos (Trachea) replicate 1
Trachea_8807_INTACT_WCE_14-17h_1	Rpb3 ChIP-seq in 14-17 hr wildtype INTACT embryos (Trachea) replicate 2
Trachea_8807_INTACT_WCE_14-17h_2	Whole cell extract control ChIP in 14-17 hr wildtype INTACT embryos (Trachea) replicate 1
Trachea_8807_orc4_INTACT_Rpb3_14-17h_1	Rpb3 ChIP-seq in 14-17 hr Lola-I ORC4 INTACT embryos (Trache) replicate 3
ORC4_14to17h_1	RNA-seq in 14to17hr ORC4 homozygous embryos replicate 1
ORC4_14to17h_2	RNA-seq in 14to17hr ORC4 homozygous embryos replicate 2
ORC4_14to17h_3	RNA-seq in 14to17hr ORC4 homozygous embryos replicate 3
ORC4_14to17h_4	RNA-seq in 14to17hr ORC4 homozygous embryos replicate 4
wt_14to17h_1	RNA-seq in 14to17hr wildtype embryos replicate 1
wt_14to17h_2	RNA-seq in 14to17hr wildtype embryos replicate 2
wt_14to17h_3	RNA-seq in 14to17hr wildtype embryos replicate 3
