# Supplementary material for: Lola-I is a promoter pioneer factor that establishes de novo Pol II pausing during development
Source: Nat Commun. 2023 Sep 21;14:5862. doi: 10.1038/s41467-023-41408-1 (PMC10514308; doi:10.1038/s41467-023-41408-1)
Supplement: Supplementary file 10 — Source Data [file 41467_2023_41408_MOESM10_ESM.xlsx]

## Sheet: Fig. 1b
	Fig. 1b
								Incubate different portions of the blot with different antibodies to detect the following factors
								Lola-PI
								GAF
								RPB3
		1)Marker-5ul 2)unrelated 3) unrelated 4)unrelated 5)unrelated 6)6ul ORER 7) unrelated 6ul 8)ORC4.1 15ul 9)ORC4.2 12ul 10)Marker -5ul ; Marker - Neb broad range

## Sheet: Fig. 1e
	Fig. 1e
						Incubate different portions of the blot with different antibodies to detect the following factors
						Lola-PI
						GAF
						a-tubulin
						RPB3
	1) NEB broad range marker 2)12ul prembt stg 3)12ul mbt stg 4)12ul 9-10stg 5)12ul 15-16stg 6)25ul prembt stg 7)25ul mbt stg 8)25ul 9-10stg 9)25ul 15-16stg 10) NEB broad range marker

## Sheet: Fig. 4b, Supplementary Fig. 5b
number_of_cells	timepoint	factor	condition
45	10-12 h	PPO1 PPO2	WT
33	10-12 h	PPO1 PPO2	WT
30	10-12 h	PPO1 PPO2	WT
30	10-12 h	PPO1 PPO2	WT
40	10-12 h	PPO1 PPO2	WT
28	10-12 h	PPO1 PPO2	WT
44	10-12 h	PPO1 PPO2	WT
30	10-12 h	Gip	WT
31	10-12 h	Gip	WT
26	10-12 h	Gip	WT
23	10-12 h	Gip	WT
32	10-12 h	Gip	WT
26	10-12 h	Gip	WT
41	10-12 h	Gip	WT
41	12-14h	PPO1 PPO2	WT
44	12-14h	PPO1 PPO2	WT
29	12-14h	PPO1 PPO2	WT
38	12-14h	PPO1 PPO2	WT
37	12-14h	PPO1 PPO2	WT
29	12-14h	PPO1 PPO2	WT
33	12-14h	PPO1 PPO2	WT
21	12-14h	PPO1 PPO2	WT
42	12-14h	Gip	WT
44	12-14h	Gip	WT
28	12-14h	Gip	WT
35	12-14h	Gip	WT
31	12-14h	Gip	WT
28	12-14h	Gip	WT
34	12-14h	Gip	WT
22	12-14h	Gip	WT
37	14-16h	PPO1 PPO2	WT
38	14-16h	PPO1 PPO2	WT
25	14-16h	PPO1 PPO2	WT
30	14-16h	PPO1 PPO2	WT
37	14-16h	Gip	WT
37	14-16h	Gip	WT
22	14-16h	Gip	WT
27	14-16h	Gip	WT
23	10-12 h	PPO1 PPO2	Mut
31	10-12 h	PPO1 PPO2	Mut
37	10-12 h	PPO1 PPO2	Mut
31	10-12 h	PPO1 PPO2	Mut
30	10-12 h	PPO1 PPO2	Mut
33	10-12 h	PPO1 PPO2	Mut
32	10-12 h	PPO1 PPO2	Mut
3	10-12 h	Gip	Mut
1	10-12 h	Gip	Mut
5	10-12 h	Gip	Mut
5	10-12 h	Gip	Mut
1	10-12 h	Gip	Mut
4	10-12 h	Gip	Mut
4	10-12 h	Gip	Mut
37	12-14h	PPO1 PPO2	Mut
16	12-14h	PPO1 PPO2	Mut
20	12-14h	PPO1 PPO2	Mut
23	12-14h	PPO1 PPO2	Mut
25	12-14h	PPO1 PPO2	Mut
22	12-14h	PPO1 PPO2	Mut
26	12-14h	PPO1 PPO2	Mut
7	12-14h	Gip	Mut
2	12-14h	Gip	Mut
4	12-14h	Gip	Mut
0	12-14h	Gip	Mut
0	12-14h	Gip	Mut
0	12-14h	Gip	Mut
0	12-14h	Gip	Mut
39	14-16h	PPO1 PPO2	Mut
27	14-16h	PPO1 PPO2	Mut
17	14-16h	PPO1 PPO2	Mut
18	14-16h	PPO1 PPO2	Mut
5	14-16h	PPO1 PPO2	Mut
30	14-16h	PPO1 PPO2	Mut
32	14-16h	PPO1 PPO2	Mut
13	14-16h	Gip	Mut
2	14-16h	Gip	Mut
3	14-16h	Gip	Mut
1	14-16h	Gip	Mut
0	14-16h	Gip	Mut
2	14-16h	Gip	Mut
19	14-16h	Gip	Mut

## Sheet: Fig. 4c
condition	cells	visible_nascents	percent_visible_nascents
wt	37	16	0.432432
wt	24	9	0.375
wt	33	16	0.484848
wt	31	13	0.419355
wt	35	15	0.428571
wt	28	10	0.357143
wt	32	12	0.375
mutant	26	1	0.0384615
mutant	29	1	0.0344828
mutant	25	1	0.04
mutant	37	0	0
mutant	13	4	0.307692
mutant	25	0	0
mutant	23	2	0.0869565
mutant	38	1	0.0263158
mutant	30	0	0
mutant	27	1	0.037037
mutant	12	1	0.0833333
mutant	15	0	0
mutant	18	0	0
mutant	21	0	0

## Sheet: Supplementary Fig. 2a
	Supplementary Fig.2a
												Incubate different portions of the blot with different antibodies to detect the following factors
												Lola-PI
												RPB3
	Note that I tried two different amounts for all 4 fly lines. The lanes are the following order:
	Ladder (NEB prestained protein standard, broad range, P7719S)
	Ore-R, 15 µL
	Orc4, 15 µL
	Act-lola, 15 µL
	ORE50, 15 µL
	Ladder (NEB prestained protein standard, broad range, P7719S)
	Ore-R, 10 µL
	Orc4, 10 µL
	Act-lola, 10 µL
	ORE50, 10 µL
	Ladder
	Ladder
	The top was anti-lola (1:2000) and the bottom was anti-rpb3 (1:1000 using the lab’s 2017A antibody). Secondary was Cell Signaling anti-rabbit IgG HRP (7074S). Develop using Millipore crescendo western HRP substrate (WBLUR0100).

## Sheet: Supplementary Fig. 6d,e
Supplementary Fig.6d										Supplementary Fig.6e
										PI-Nuc Rep1 results after sequencing
											Band 1	Band 2	Band 3	Band 4	Band 5	Band 6	Band 7	Band 8	Band 9	Band 10		Formula 1:	A = Nuc_null-n/ Nuc_null-601		Ratio0-nuc		Formula 2:	B = Ss-n/ SS_601		Ratio0-nuc	Ratio0-ss	Ratio1-nuc	Ratio1-ss	Ratio2-nuc	Ratio2-ss	Ratio4-nuc	Ratio4-ss	Ratio10-nuc	Ratio10-ss		Formula 3:	relativesupershift = log2(B/A)		Ratio0-nuc	Ratio0-ss	Ratio1-nuc	Ratio1-ss	Ratio2-nuc	Ratio2-ss
										CONTROL	46487	41018	42894	5827	43746	4567	43769	4321	59311	31177				CONTROL	1				CONTROL	1	1	1	1	1	1	1	1	1	1				CONTROL	0	0	0	0	0	0
										L6+R7	107930	81749	88170	172938	72776	198648	37100	184614	21808	97666				L6+R7	2.32172				L6+R7	2.32172	1.993	2.05553	29.6787	1.6636	43.4964	0.847632	42.7248	0.367689	3.13263				L6+R7	0	-0.220253	-0.175685	3.67616	-0.480885	4.22763
										R0	79850	59508	73476	13069	75370	11213	76384	9800	117646	56264				R0	1.71768				R0	1.71768	1.45078	1.71297	2.24284	1.7229	2.45522	1.74516	2.26799	1.98354	1.80466				R0	0	-0.243639	-0.00396785	0.384858	0.0043742	0.515389
										R0.5	94629	52956	87170	11843	89790	10636	90649	9291	121183	69353				R0.5	2.0356				R0.5	2.0356	1.29104	2.03222	2.03244	2.05253	2.32888	2.07108	2.1502	2.04318	2.22449				R0.5	0	-0.656918	-0.0023992	-0.00224569	0.0119486	0.194182
										R4	122697	90074	116162	18742	119085	16275	122913	13112	173697	85776				R4	2.63938				R4	2.63938	2.19596	2.70812	3.21641	2.72219	3.56361	2.80822	3.03448	2.92858	2.75126				R4	0	-0.265347	0.0370897	0.285249	0.0445679	0.433138
										R4.5	98212	91106	91798	19600	93786	17410	95088	17406	123961	72726				R4.5	2.11268				R4.5	2.11268	2.22112	2.14011	3.36365	2.14388	3.81213	2.1725	4.02823	2.09002	2.33268				R4.5	0	0.0722169	0.0186149	0.670956	0.0211495	0.851526
										R6	102702	72075	96781	22353	97832	21250	93796	27421	82860	85684				R6	2.20926				R6	2.20926	1.75716	2.25628	3.83611	2.23636	4.65295	2.14298	6.34598	1.39704	2.74831				R6	0	-0.330323	0.0303829	0.796078	0.0175903	1.07458
										R6+R7	103728	76052	81866	241307	68861	266189	42941	176463	39840	86514				R6+R7	2.23133				R6+R7	2.23133	1.85411	1.90857	41.4119	1.57411	58.2853	0.981083	40.8385	0.671714	2.77493				R6+R7	0	-0.267177	-0.225418	4.21407	-0.50337	4.70715
										R6.5	165135	116059	153910	46258	146873	56491	112351	124155	102115	139434				R6.5	3.55228				R6.5	3.55228	2.82947	3.58815	7.93856	3.3574	12.3694	2.56691	28.7329	1.72169	4.47234				R6.5	0	-0.328217	0.0144925	1.16013	-0.0814005	1.79996
										R7	144546	99454	121645	143663	103214	162820	62223	184935	45823	124248				R7	3.10939				R7	3.10939	2.42464	2.83594	24.6547	2.35939	35.6514	1.42162	42.7991	0.772589	3.98525				R7	0	-0.358857	-0.1328	2.98716	-0.398214	3.51926
										R8	105384	65015	91665	61527	87895	61714	80208	55383	88150	83158				R8	2.26696				R8	2.26696	1.58504	2.13701	10.5589	2.00921	13.513	1.83253	12.8172	1.48623	2.66729				R8	0	-0.516241	-0.0851615	2.21964	-0.174127	2.57552
											Ratio0-nuc	Ratio0-ss	Ratio1-nuc	Ratio1-ss	Ratio2-nuc	Ratio2-ss	Ratio4-nuc	Ratio4-ss	Ratio10-nuc	Ratio10-ss
[truncated: 16 more columns]
